# Supplementary material for: Spatially resolved transcriptomics and graph-based deep learning improve accuracy of routine CNS tumor diagnostics
Source: Nat Cancer. 2025 Jan 29;6(2):292–306. doi: 10.1038/s43018-024-00904-z (PMC11864981; doi:10.1038/s43018-024-00904-z)
Supplement: Supplementary file 3 — Raw data of the figures and participant characteristics. [file 43018_2024_904_MOESM3_ESM.xlsx]

## Sheet: Figure1_meta
ID	sample.type	Diagnosis	Material	Class_n	Age_OP	Sex
N20_265	FFPE	glioblastoma	Bulk resection	14	68	m
186916	FFPE	glioblastoma	Bulk resection	13	69	f
N20_1260_IB	FFPE	glioblastoma	Bulk resection	13	71	f
195096	FFPE	glioblastoma	Bulk resection	14	62	m
N20_1678_III	FFPE	glioblastoma	Bulk resection	14	62	m
N20_1763	FFPE	glioblastoma	Bulk resection	14	70	f
214356	FFPE	glioblastoma	Bulk resection	14	68	f
N20_2189	FFPE	glioblastoma	Bulk resection	4	68	m
N20_2382	FFPE	glioblastoma	Bulk resection	14	38	f
229342	FFPE	glioblastoma	Bulk resection	13	56	m
N21_14	FFPE	glioblastoma	Bulk resection	13	76	m
N21_465	FFPE	glioblastoma	Bulk resection	14	72	m
N21_2485_B	FFPE	glioblastoma	Bulk resection	13	54	m
N21_2906	FFPE	glioblastoma	Bulk resection	9	79	f
N21_2075	FFPE	glioblastoma	Stereotactic biopsy	5	67	f
N21_12499	FFPE	glioblastoma	Stereotactic biopsy	13	74	m
N21_2859	FFPE	glioblastoma	Stereotactic biopsy	9	40	f
N21_2592_2972	FFPE	glioblastoma	Stereotactic biopsy	4	42	m
N22_674	FFPE	glioblastoma	Stereotactic biopsy	9	83	f
N22_894	FFPE	glioblastoma	Stereotactic biopsy	5	61	m
N21_1296	FFPE	IDH-wt astrocytoma	Stereotactic biopsy	0	69	f
N19_3502	FFPE	IDH-wt astrocytoma	Stereotactic biopsy	0	66	f
N20_273	FFPE	IDH-mutant astrocytoma	Stereotactic biopsy	10	48	f
N20_505	FFPE	IDH-mutant astrocytoma	Stereotactic biopsy	1	59	f
N21_2062	FFPE	IDH-mutant astrocytoma	Stereotactic biopsy	1	39	f
N21_2397	FFPE	IDH-mutant astrocytoma	Stereotactic biopsy	1	25	f
N21_2443	FFPE	IDH-mutant astrocytoma	Stereotactic biopsy	1	29	f
N21_147	FFPE	IDH-mutant astrocytoma	Stereotactic biopsy	1	56	f
N21_1295	FFPE	oligodendroglioma	Stereotactic biopsy	10	59	m
N22_258	FFPE	oligodendroglioma	Stereotactic biopsy	10	41	m
N22_880	FFPE	oligodendroglioma	Stereotactic biopsy	10	53	f
N22_1650	FFPE	oligodendroglioma	Stereotactic biopsy	10	40	m
270_T	FF	AA	Bulk resection	1	40	m
268_T	FF	OGD	Bulk resection	10	48	f
265_C	FF	Ctr	Bulk resection	3	54	m
256_C	FF	Ctr	Bulk resection	3	63	f
248_C	FF	Ctr	Bulk resection	3	43	m
242_C	FF	Ctr	Bulk resection	3	79	m
241_C	FF	Ctr	Bulk resection	3	19	m
304_C	FF	Ctr	Bulk resection	3	80	m
313_C	FF	Ctr	Bulk resection	3	55	m
DMG1_spaceranger_out	FF	AA	Bulk resection	1	NA	NA
DMG2_spaceranger_out	FF	DIPG	Bulk resection	5	NA	NA
DMG3_spaceranger_out	FF	DIPG	Bulk resection	5	NA	NA
DMG4_spaceranger_out	FF	AA	Bulk resection	1	NA	NA
DMG5_spaceranger_out	FF	DIPG	Bulk resection	5	NA	NA
287_cereb	FF	Ctr	Bulk resection	2	59	m
288_cereb	FF	Ctr	Bulk resection	2	18	w
289_cereb	FF	Ctr	Bulk resection	2	82	w
305_cereb	FF	Ctr	Bulk resection	2	83	m
307_cereb	FF	Ctr	Bulk resection	2	44	m
374_T	FF	AA/OGD	Bulk resection	10	NA	NA
538_T	FF	AA/OGD	Bulk resection	10	NA	NA
264596	FF	glioblastoma	Bulk resection	14	81	f
253856	FF	glioblastoma	Bulk resection	9	71	f
129246	FF	glioblastoma	Bulk resection	3	65	f
128728	FF	glioblastoma	Bulk resection	1	43	m
128726	FF	identical to GB17_A	Bulk resection	1	NA	NA
110640	FF	glioblastoma	Bulk resection	14	45	f
110640	FF	glioblastoma	Bulk resection	14	45	f
109678	FF	glioblastoma	Bulk resection	13	65	m
128448	FF	glioblastoma	Bulk resection	9	79	m
258242	FF	glioblastoma	Bulk resection	14	45	f
264798	FF	glioblastoma	Bulk resection	8	55	f
GS1	FF	Gliosarkom	Bulk resection	9	NA	m
GS2	FF	Gliosarkom	Bulk resection	14	82	f
GS3_A	FF	Gliosarkom	Bulk resection	9	52	f
GS3_B	FF	Gliosarkom	Bulk resection	9	52	f
GS3_C	FF	Gliosarkom	Bulk resection	9	52	f
GS4	FF	Gliosarkom	Bulk resection	9	77	m
GS5	FF	Gliosarkom	Bulk resection	9	NA	m
GS7	FF	Gliosarkom	Bulk resection	9	NA	nd
GS6	FF	Gliosarkom	Bulk resection	9	NA	nd
GS8	FF	Gliosarkom	Bulk resection	9	56	f
GS9	FF	Gliosarkom	Bulk resection	9	NA	NA
GS10	FFPE	Gliosarkom	Bulk resection	9	NA	f
GS11	FFPE	Gliosarkom	Bulk resection	9	83	m
GS12	FFPE	Gliosarkom	Bulk resection	9	68	f
GS13	FFPE	Gliosarkom	Bulk resection	9	82	f
RGNT1	FF	RGNT	Bulk resection	12	NA	m
RGNT2	FF	RGNT	Bulk resection	12	17	f
RGNT3	FFPE	RGNT	Bulk resection	12	35	m
DNET1	FFPE	DNET	Bulk resection	7	9	m
DNET2	FFPE	DNET	Bulk resection	7	NA	f
GG1	FFPE	GG	Bulk resection	8	NA	m
GG2	FFPE	GG	Bulk resection	8	13	m
DLGNT1	FFPE	DLGNT	Bulk resection	6	NA	f
260_T	FF	glioblastoma	Bulk resection	13	80	m
404_T	FFPE	glioblastoma	Bulk resection	9	47	f
817_R	FFPE	glioblastoma	Bulk resection	14	77	m
813_R	FFPE	glioblastoma	Bulk resection	11	61	m
811_R	FFPE	glioblastoma	Bulk resection	9	65	m
269_R1	FFPE	glioblastoma	Bulk resection	9	51	m
269_R2	FF	glioblastoma	Bulk resection	9	51	m
817_T	FFPE	glioblastoma	Bulk resection	14	77	m
801_R	FFPE	glioblastoma	Bulk resection	9	61	m
801_T	FFPE	glioblastoma	Bulk resection	9	61	m
802_R	FFPE	glioblastoma	Bulk resection	9	50	m
802_T	FFPE	glioblastoma	Bulk resection	9	50	m
803_T	FFPE	glioblastoma	Bulk resection	14	54	f
811_T	FFPE	glioblastoma	Bulk resection	9	65	m
404_R	FFPE	glioblastoma	Bulk resection	9	47	f
818_T	FFPE	glioblastoma	Bulk resection	9	53	m
313_R	FFPE	glioblastoma	Bulk resection	9	55	m
818_R	FFPE	glioblastoma	Bulk resection	9	53	m
356_R	FFPE	glioblastoma	Bulk resection	9	56	m
813_T	FFPE	glioblastoma	Bulk resection	11	61	m

## Sheet: Figure 1&5 Classes
Methylation Class	Class
HGAP	1
Astrocytoma IDH	2
Cerebellum	3
Cortex	4
DHGNET	5
DIPG	6
DLGNT	7
DNET	8
Ganglioglioma	9
Mesenchymal	10
Oligodendroglioma	11
Plexsus Tumor	12
RGNT	13
RTK1	14
RTK2	15

## Sheet: Figure 1b
UMI	genes	mt	nr_of_spots	ID
143175052700922	543804380764163	0.982985622419721	3036	N20_265
204838207070707	654847811447811	0.657825467912084	2376	186916
518218210947931	29126958611482	0.920305276446779	3745	N20_1260_IB
107839068859771	447625759687761	156985965270076	3587	195096
899581947942905	392836020151134	10572630467391	2382	N20_1678_III
222041794371691	639227389244915	0.945270529922159	3589	N20_1763
193554031031336	635563218740493	0.776471706405777	3287	214356
789102449206791	339670414695241	0.778923971061031	3593	N20_2189
151001954689147	541228451001054	0.84484398930932	3796	N20_2382
937837369467926	412090104425659	0.983992758446698	4022	229342
432107920546244	891021166977033	0.536882059395239	1611	N21_14
105284027713626	473157551963049	0.848471224385972	2165	N21_465
516322696676483	310147602019352	0.694779343930897	4754	N21_2485_B
805603382352941	402692696078431	0.628477737335645	2040	N21_2906
233980925644917	678695751138088	0.714542474497792	659	N21_2075
221313089983022	573168421052632	0.711980535388617	589	N21_12499
146028337563452	354049746192893	233697956646629	788	N21_2859
327392560214095	719560927743087	0.720753488001189	1121	N21_2592_2972
350922368421053	695082388663968	0.838568399369738	988	N22_674
326251479076479	733949206349206	0.814545093464705	1386	N22_894
776701278772379	192345780051151	0.567982200262119	391	N21_1296
202555172413793	150383620689655	0.689625595926989	116	N19_3502
703805929919137	342578706199461	0.439375313426876	371	N20_273
278545631067961	192299029126214	0.626164696982679	103	N20_505
332539761904762	218300476190476	0.730217781885418	420	N21_2062
175760337552743	12628776371308	0.668994250205366	237	N21_2397
955068593238822	313188876772083	0.627052224934934	917	N21_2443
556807657657658	321836936936937	0.593178162890359	444	N21_147
253721875	172436111111111	0.905687686063339	288	N21_1295
2895996875	1814384375	0.779093329678665	320	N22_258
534887358490566	29711320754717	0.862342540549936	530	N22_880
546792720306513	300673946360153	111442383312986	261	N22_1650
174112696106915	116907669959326	219306242811008	3442	270_T
201354499540863	137452662993572	208330812885724	4356	268_T
215698231773667	138436779107726	209675225727554	3676	265_C
15984343373494	111452831325301	111817629145747	3320	256_C
445138198354266	226015504547423	269953020685584	2309	248_C
291266061406405	167482865632222	231272889603755	3029	242_C
292624162340727	174105615856536	291235209658678	2119	241_C
280617259045789	161598911303234	176886328211626	3123	304_C
129373869775377	920376172874609	399432590363922	3517	313_C
121004544616094	470425340096841	584111932244578	4337	DMG1_spaceranger_out
129063553145336	500236659436009	828639541849921	2305	DMG2_spaceranger_out
232373461900282	657303951081844	874366208578928	1063	DMG3_spaceranger_out
136176117424242	4959	953791323845041	1056	DMG4_spaceranger_out
925026597744361	370371193609023	442142692900408	2128	DMG5_spaceranger_out
168025677710843	113914231927711	253093098640551	2656	287_cereb
137889312068555	98140895024994	190383837010113	4201	288_cereb
236345161290323	148847632120796	204131961733727	2914	289_cereb
145137290322581	102252322580645	230717152294198	3100	305_cereb
157981343283582	107887285793256	216503851984585	3618	307_cereb
30421526452732	188265394622723	931487908215108	3459	374_T
887676377271415	621211133544851	152473923217164	3467	538_T
848353877973113	329797001034126	640593419433557	967	264596
174309213260762	596077486392875	889409271006	2021	253856
42737432800935	245615971951695	156551983345714	2567	129246
990077465753425	442135410958904	959436530477225	1460	128728
357965495867769	20053023415978	152203578989454	1452	128726
442684652862363	255252375152253	115047259409552	821	110640
442684652862363	255252375152253	115047259409552	821	110640
144711960420532	537047309833024	568482850407337	1617	109678
227510113293051	625787084592145	791329409973204	1324	128448
695054978354978	328967689885872	239551413800446	2541	258242
656981767515923	342004458598726	176699421543632	1256	264798
212979207232267	141974478442281	428745595164076	1438	GS1
251671744471745	157150368550369	277021694357073	407	GS2
436925654225654	218068253968254	360891715333733	2331	GS3_A
307420134228188	180555788590604	304817254660503	2384	GS3_B
357442710120069	203075157232704	29184672120915	3498	GS3_C
212627211796247	102627882037534	183428734421135	746	GS4
30778934215362	164206027195884	29002023446737	2721	GS5
431881958948506	217422866402593	199214678349343	2777	GS7
365262935465448	160901142204455	278004262087368	1751	GS6
123085296540362	646769769357496	100151995804636	2428	GS8
845581420454545	321910625	122195014131589	1760	GS9
273071053685898	191822896634615	902753186234705	4992	GS10
231058505994468	670062280971411	481769720401869	3253	GS11
64379806825499	329718737926594	359997931613904	4659	GS12
175400444240897	614882390657202	427504887515849	4367	GS13
750189220404235	36960885466795	552923054111823	2078	RGNT1
185517532090094	700406514894648	405929215791736	4129	RGNT2
243958966745843	138444596199525	128208902499571	1684	RGNT3
866996197718631	64519391634981	20733507285638	1052	DNET1
280597735191638	203277700348432	18893370909503	1148	DNET2
111911599511599	529212087912088	560445716796461	2457	GG1
172359572698599	572806280470318	699670172886213	3487	GG2
137339266304348	105147445652174	365430413667084	3680	DLGNT1
344451418084751	208955989322656	888153891429757	2997	260_T
194005560619872	115393618960802	11285545183473	3291	404_T
178153697146428	10581320558217	0.605316674142684	4801	817_R
236191517756164	142468559149514	NA	4421	813_R
372376326699834	227497947761194	0.953556535395882	4824	811_R
217047942314457	138778121702427	325134045371364	2843	269_R1
1069804452605	703851273812256	NA	4357	269_R2
277219220655032	161145852259144	0.6112528507173	4183	817_T
358528128274995	18692555019912	NA	4771	801_R
265186359404097	151163663873371	0.735691399900785	4296	801_T
506751526840245	201637929926069	0.392231416151391	3111	802_R
169266905681191	105738803088803	0.832714394982303	3626	802_T
295626408522844	147287973775866	0.664162054733939	4881	803_T
873642018268812	604342105263158	NA	4598	811_T
141352242744063	923140831134565	169585183340862	3032	404_R
806722210041657	75314623985968	0.685406868135678	4561	818_T
236768023069529	143339314322333	35028957137782	3121	313_R
15975329915292	945393892108783	107266562120594	4486	818_R
243240133928571	1365546875	242623151408553	2240	356_R
33880764691999	330738730233656	NA	4237	813_T

## Sheet: Figure3 Comparions_all_samples
bin	start	end	Chr	Chr.arm	n	xaxsis	Arm	cnv_mean	cnv_sd	cnv_mean_meth	ID	colour
1p_Bin_1	0	1000000	chr1	1p	8	1	p	208523148974289	0.228821214862977	0.0341428571428571	N21_12499	>5
1p_Bin_2	1000000	2000000	chr1	1p	37	2	p	211562742551425	0.261409619950212	0.0465263157894737	N21_12499	>5
1p_Bin_3	2000000	3000000	chr1	1p	12	3	p	144873340629625	0.431372470322987	0.0779411764705882	N21_12499	>5
1p_Bin_4	3000000	4000000	chr1	1p	13	4	p	108213365575986	0.701737675585034	0.0245294117647059	N21_12499	>5
1p_Bin_5	4000000	5000000	chr1	1p	1	5	p	102855435346161	0.90179833578999	0.0452	N21_12499	2024-02-01
1p_Bin_6	5000000	6000000	chr1	1p	2	6	p	162823698814391	0.956383848486831	0.045375	N21_12499	2024-02-01
1p_Bin_7	6000000	7000000	chr1	1p	18	7	p	114162094730893	0.863235762604745	0.0415555555555556	N21_12499	>5
1p_Bin_8	7000000	8000000	chr1	1p	5	8	p	121419650384842	0.698654677325138	0.0482	N21_12499	2024-05-03
1p_Bin_9	8000000	9000000	chr1	1p	5	9	p	119500693866987	0.521651124312322	-0.0403333333333333	N21_12499	2024-05-03
1p_Bin_10	9000000	10000000	chr1	1p	14	10	p	182547223062549	0.182188131467547	0.0775	N21_12499	>5
1p_Bin_11	10000000	1.1e+07	chr1	1p	9	11	p	20538757532519	0.0177307170016485	-0.0079375	N21_12499	>5
1p_Bin_12	1.1e+07	1.2e+07	chr1	1p	22	12	p	206424274253077	0.000364090772493967	0.0252941176470588	N21_12499	>5
1p_Bin_13	1.2e+07	1.3e+07	chr1	1p	6	13	p	20632977061624	0.000317798083723397	0.0688125	N21_12499	>5
1p_Bin_14	1.3e+07	1.4e+07	chr1	1p	4	14	p	206603398887725	0.000367891886724565	-0.002	N21_12499	2024-05-03
1p_Bin_15	1.4e+07	1.5e+07	chr1	1p	0	15	p	210068272440684	0.0991554356582348	0.01	N21_12499	0
1p_Bin_16	1.5e+07	1.6e+07	chr1	1p	15	16	p	207425692809213	0.0169920668433136	0.107625	N21_12499	>5
1p_Bin_17	1.6e+07	1.7e+07	chr1	1p	14	17	p	211096103377037	0.0771362096826074	0.0774117647058823	N21_12499	>5
1p_Bin_18	1.7e+07	1.8e+07	chr1	1p	3	18	p	215182941826086	0.130518419046025	0.0993888888888889	N21_12499	2024-05-03
1p_Bin_19	1.8e+07	1.9e+07	chr1	1p	5	19	p	216715501417355	0.177194764424167	0.118454545454545	N21_12499	2024-05-03
1p_Bin_20	1.9e+07	20000000	chr1	1p	12	20	p	227313030843251	0.223549773293889	0.0938125	N21_12499	>5
1p_Bin_21	20000000	2.1e+07	chr1	1p	15	21	p	25530180696934	0.388246719686542	0.1323125	N21_12499	>5
1p_Bin_22	2.1e+07	2.2e+07	chr1	1p	7	22	p	23228250304753	0.563096058466122	0.0774666666666667	N21_12499	>5
1p_Bin_23	2.2e+07	2.3e+07	chr1	1p	8	23	p	270803609298583	0.584503651412617	0.12675	N21_12499	>5
1p_Bin_24	2.3e+07	2.4e+07	chr1	1p	12	24	p	231275168219564	0.55388863993582	0.096	N21_12499	>5
1p_Bin_25	2.4e+07	2.5e+07	chr1	1p	11	25	p	219703033779643	0.529710160512482	0.08825	N21_12499	>5
1p_Bin_26	2.5e+07	2.6e+07	chr1	1p	13	26	p	282200809255138	0.499462338247186	0.121533333333333	N21_12499	>5
1p_Bin_27	2.6e+07	2.7e+07	chr1	1p	22	27	p	220198334960689	0.520102375873366	0.0906666666666667	N21_12499	>5
1p_Bin_28	2.7e+07	2.8e+07	chr1	1p	20	28	p	229812493665479	0.621802719456282	0.08	N21_12499	>5
1p_Bin_29	2.8e+07	2.9e+07	chr1	1p	14	29	p	255020037831338	0.519286531600008	0.0827857142857143	N21_12499	>5
1p_Bin_30	2.9e+07	30000000	chr1	1p	4	30	p	218304897406802	0.537101444354514	0.123666666666667	N21_12499	2024-05-03
1p_Bin_31	30000000	3.1e+07	chr1	1p	5	31	p	26300679723103	0.524917938042499	0.147875	N21_12499	2024-05-03
1p_Bin_32	3.1e+07	3.2e+07	chr1	1p	12	32	p	195320050457568	0.378287088591778	0.118	N21_12499	>5
1p_Bin_33	3.2e+07	3.3e+07	chr1	1p	27	33	p	206758632552183	0.159472045500988	0.0751578947368421	N21_12499	>5
1p_Bin_34	3.3e+07	3.4e+07	chr1	1p	7	34	p	205631437195133	0.0938410707420062	0.0689411764705882	N21_12499	>5
1p_Bin_35	3.4e+07	3.5e+07	chr1	1p	8	35	p	213477296876772	0.0578615486310602	0.1262	N21_12499	>5
1p_Bin_36	3.5e+07	3.6e+07	chr1	1p	12	36	p	205856495032027	0.0584775001528374	0.108818181818182	N21_12499	>5
1p_Bin_37	3.6e+07	3.7e+07	chr1	1p	14	37	p	212979774686325	0.0664090663949254	0.0806666666666667	N21_12499	>5
1p_Bin_38	3.7e+07	3.8e+07	chr1	1p	16	38	p	211667231116102	0.0667693370345704	0.118363636363636	N21_12499	>5
1p_Bin_39	3.8e+07	3.9e+07	chr1	1p	6	39	p	212924721006054	0.065115537747055	0.119533333333333	N21_12499	>5
1p_Bin_40	3.9e+07	40000000	chr1	1p	11	40	p	213876901139805	0.0537718356474323	0.0773333333333333	N21_12499	>5
1p_Bin_41	40000000	4.1e+07	chr1	1p	17	41	p	206800326972281	0.000662671807532973	0.0717058823529412	N21_12499	>5
1p_Bin_42	4.1e+07	4.2e+07	chr1	1p	4	42	p	206739807035702	0.000398528671396933	0.129533333333333	N21_12499	2024-05-03
1p_Bin_43	4.2e+07	4.3e+07	chr1	1p	15	43	p	206221401461709	0.000426834224898819	0.116133333333333	N21_12499	>5
1p_Bin_44	4.3e+07	4.4e+07	chr1	1p	23	44	p	207051926502194	0.0151740459616493	0.08225	N21_12499	>5
1p_Bin_45	4.4e+07	4.5e+07	chr1	1p	13	45	p	204256976855971	0.0593419825240609	0.0779375	N21_12499	>5
1p_Bin_46	4.5e+07	4.6e+07	chr1	1p	18	46	p	213880877924066	0.0584902703619247	0.156333333333333	N21_12499	>5
1p_Bin_47	4.6e+07	4.7e+07	chr1	1p	18	47	p	206965670812259	0.00224438532122843	0.213	N21_12499	>5
1p_Bin_48	4.7e+07	4.8e+07	chr1	1p	12	48	p	206610635416553	0.000350785807383289	0.188692307692308	N21_12499	>5
1p_Bin_49	4.8e+07	4.9e+07	chr1	1p	4	49	p	206472123268259	0.000434785270644212	0.1534	N21_12499	2024-05-03
1p_Bin_50	4.9e+07	50000000	chr1	1p	0	50	p	207785774638833	0.00438076935333924	0.099	N21_12499	0
1p_Bin_51	50000000	5.1e+07	chr1	1p	4	51	p	206560724933925	0.000460344388078429	0.1052	N21_12499	2024-05-03
1p_Bin_52	5.1e+07	5.2e+07	chr1	1p	8	52	p	206291453145897	0.000469631414345083	0.101	N21_12499	>5
1p_Bin_53	5.2e+07	5.3e+07	chr1	1p	12	53	p	20656153042386	0.00043027807710431	0.0858333333333333	N21_12499	>5
1p_Bin_54	5.3e+07	5.4e+07	chr1	1p	12	54	p	206480275404267	0.000419654462689085	0.0902857142857143	N21_12499	>5
1p_Bin_55	5.4e+07	5.5e+07	chr1	1p	14	55	p	207225459235978	0.00296110386875003	0.120388888888889	N21_12499	>5
1p_Bin_56	5.5e+07	5.6e+07	chr1	1p	1	56	p	209036667794669	0.0495153137223628	0.109642857142857	N21_12499	2024-02-01
1p_Bin_57	5.6e+07	5.7e+07	chr1	1p	4	57	p	214216213063119	0.0519082205571218	0.0155	N21_12499	2024-05-03
1p_Bin_58	5.7e+07	5.8e+07	chr1	1p	0	58	p	215173058544399	0.0411159869090899	0.043125	N21_12499	0
1p_Bin_59	5.8e+07	5.9e+07	chr1	1p	6	59	p	208214987637931	0.0555066112982105	0.01475	N21_12499	>5
1p_Bin_60	5.9e+07	60000000	chr1	1p	4	60	p	206444451468795	0.0549087914801248	0.114818181818182	N21_12499	2024-05-03
1p_Bin_61	60000000	6.1e+07	chr1	1p	2	61	p	210393936083837	0.10190462382421	0.119166666666667	N21_12499	2024-02-01
1p_Bin_62	6.1e+07	6.2e+07	chr1	1p	2	62	p	224173759731071	0.117145518033047	0.0737142857142857	N21_12499	2024-02-01
1p_Bin_63	6.2e+07	6.3e+07	chr1	1p	3	63	p	207174881229995	0.176885780747201	0.136555555555556	N21_12499	2024-05-03
1p_Bin_64	6.3e+07	6.4e+07	chr1	1p	7	64	p	204494393107721	0.215409569886377	0.121333333333333	N21_12499	>5
1p_Bin_65	6.4e+07	6.5e+07	chr1	1p	4	65	p	216772672917459	0.219626726887839	0.1102	N21_12499	2024-05-03
1p_Bin_66	6.5e+07	6.6e+07	chr1	1p	5	66	p	197800891921603	0.217560539284218	0.132727272727273	N21_12499	2024-05-03
1p_Bin_67	6.6e+07	6.7e+07	chr1	1p	6	67	p	20122596720275	0.199668322014367	0.123	N21_12499	>5
1p_Bin_68	6.7e+07	6.8e+07	chr1	1p	6	68	p	212901318152203	0.173821629246739	0.121181818181818	N21_12499	>5
1p_Bin_69	6.8e+07	6.9e+07	chr1	1p	5	69	p	227577819327525	0.170950244343501	0.1396	N21_12499	2024-05-03
1p_Bin_71	70000000	7.1e+07	chr1	1p	6	71	p	207595461010177	0.173150701572426	0.112666666666667	N21_12499	>5
1p_Bin_72	7.1e+07	7.2e+07	chr1	1p	2	72	p	218670476095026	0.168503064784979	0.0825	N21_12499	2024-02-01
1p_Bin_73	7.2e+07	7.3e+07	chr1	1p	0	73	p	207392919045036	0.115158922438175	0.052	N21_12499	0
1p_Bin_74	7.3e+07	7.4e+07	chr1	1p	0	74	p	221800408201999	0.113730256763871	0.145	N21_12499	0
1p_Bin_75	7.4e+07	7.5e+07	chr1	1p	7	75	p	2132461604567	0.174087702653363	0.1535	N21_12499	>5
1p_Bin_76	7.5e+07	7.6e+07	chr1	1p	4	76	p	211169265728175	0.118510458193073	0.0662	N21_12499	2024-05-03
1p_Bin_77	7.6e+07	7.7e+07	chr1	1p	2	77	p	205618221673284	0.116638745167491	0.0731666666666667	N21_12499	2024-02-01
1p_Bin_78	7.7e+07	7.8e+07	chr1	1p	9	78	p	232676461519078	0.183567191384558	0.107	N21_12499	>5
1p_Bin_79	7.8e+07	7.9e+07	chr1	1p	4	79	p	232246108752462	0.256119955564317	0.1036	N21_12499	2024-05-03
1p_Bin_80	7.9e+07	80000000	chr1	1p	0	80	p	219885857021581	0.222141122196624	0.10675	N21_12499	0
1p_Bin_81	80000000	8.1e+07	chr1	1p	0	81	p	26272591160098	0.262778416615816	0.072	N21_12499	0
1p_Bin_82	8.1e+07	8.2e+07	chr1	1p	1	82	p	222253683404757	0.346947869994961	0.116	N21_12499	2024-02-01
1p_Bin_83	8.2e+07	8.3e+07	chr1	1p	2	83	p	264200856036565	0.358575543344257	0.134333333333333	N21_12499	2024-02-01
1p_Bin_84	8.3e+07	8.4e+07	chr1	1p	1	84	p	207722586438833	0.354487295554459	0.159	N21_12499	2024-02-01
1p_Bin_85	8.4e+07	8.5e+07	chr1	1p	10	85	p	242210481610192	0.461792272770395	0.143555555555556	N21_12499	>5
1p_Bin_86	8.5e+07	8.6e+07	chr1	1p	8	86	p	224999997805472	0.602810635843307	0.148916666666667	N21_12499	>5
1p_Bin_87	8.6e+07	8.7e+07	chr1	1p	5	87	p	297113483759559	0.776553193070552	0.0676666666666667	N21_12499	2024-05-03
1p_Bin_88	8.7e+07	8.8e+07	chr1	1p	2	88	p	33337588474218	0.888988679654777	0.120181818181818	N21_12499	2024-02-01
1p_Bin_89	8.8e+07	8.9e+07	chr1	1p	5	89	p	258974293933033	0.915817136154206	0.133	N21_12499	2024-05-03
1p_Bin_90	8.9e+07	90000000	chr1	1p	11	90	p	264432963630222	103282923120293	0.0605555555555556	N21_12499	>5
1p_Bin_91	90000000	9.1e+07	chr1	1p	2	91	p	238912806889732	111059914652274	0.1218	N21_12499	2024-02-01
1p_Bin_92	9.1e+07	9.2e+07	chr1	1p	3	92	p	372689577942172	108203174802682	0.0918333333333333	N21_12499	2024-05-03
1p_Bin_93	9.2e+07	9.3e+07	chr1	1p	8	93	p	300856602278833	115707897313294	0.113583333333333	N21_12499	>5
1p_Bin_94	9.3e+07	9.4e+07	chr1	1p	9	94	p	41798162672504	11946937447923	0.1307	N21_12499	>5
1p_Bin_95	9.4e+07	9.5e+07	chr1	1p	6	95	p	277488625987672	117993912191436	0.120583333333333	N21_12499	>5
1p_Bin_96	9.5e+07	9.6e+07	chr1	1p	3	96	p	43950468284862	12235488073875	0.125181818181818	N21_12499	2024-05-03
1p_Bin_97	9.6e+07	9.7e+07	chr1	1p	1	97	p	399671095027548	121256222954133	0.069	N21_12499	2024-02-01
1p_Bin_98	9.7e+07	9.8e+07	chr1	1p	2	98	p	207169747890883	122622493554643	0.1155	N21_12499	2024-02-01
1p_Bin_99	9.8e+07	9.9e+07	chr1	1p	2	99	p	350236566625348	119796168407443	0.169666666666667	N21_12499	2024-02-01
1p_Bin_100	9.9e+07	100000000	chr1	1p	5	100	p	19901976073835	112846601335724	0.0796666666666667	N21_12499	2024-05-03
1p_Bin_101	100000000	1.01e+08	chr1	1p	13	101	p	365719698459836	102452279763163	0.0878	N21_12499	>5
1p_Bin_102	1.01e+08	1.02e+08	chr1	1p	2	102	p	209956260051973	101515461478783	0.1107	N21_12499	2024-02-01
1p_Bin_103	1.02e+08	1.03e+08	chr1	1p	1	103	p	253821272590666	100177439693352	0.111	N21_12499	2024-02-01
1p_Bin_104	1.03e+08	1.04e+08	chr1	1p	3	104	p	234311133952284	100457574756502	0.1	N21_12499	2024-05-03
1p_Bin_105	1.04e+08	1.05e+08	chr1	1p	0	105	p	351908252739369	0.703197685837742	0.11	N21_12499	0
1p_Bin_107	1.06e+08	1.07e+08	chr1	1p	0	107	p	269695933359142	0.691577308411938	0.002	N21_12499	0
1p_Bin_108	1.07e+08	1.08e+08	chr1	1p	4	108	p	225139832401039	100585152029693	0.116	N21_12499	2024-05-03
1p_Bin_109	1.08e+08	1.09e+08	chr1	1p	10	109	p	37180640318345	0.962514567010858	0.138142857142857	N21_12499	>5
1p_Bin_110	1.09e+08	1.1e+08	chr1	1p	25	110	p	318370129170202	10591686796724	0.0795	N21_12499	>5
1p_Bin_111	1.1e+08	1.11e+08	chr1	1p	13	111	p	287196454579513	119205730568734	0.107352941176471	N21_12499	>5
1p_Bin_112	1.11e+08	1.12e+08	chr1	1p	14	112	p	501940808788457	12142536699493	0.0985833333333333	N21_12499	>5
1p_Bin_113	1.12e+08	1.13e+08	chr1	1p	10	113	p	386814094144308	118359326386441	0.115222222222222	N21_12499	>5
1p_Bin_114	1.13e+08	1.14e+08	chr1	1p	12	114	p	346422342533826	111365170724686	0.11375	N21_12499	>5
1p_Bin_115	1.14e+08	1.15e+08	chr1	1p	7	115	p	29856249033856	110519051708352	0.117666666666667	N21_12499	>5
1p_Bin_116	1.15e+08	1.16e+08	chr1	1p	6	116	p	400380418467927	103579105710265	0.107818181818182	N21_12499	>5
1p_Bin_117	1.16e+08	1.17e+08	chr1	1p	6	117	p	460977308582136	0.990577916620802	0.139666666666667	N21_12499	>5
1p_Bin_118	1.17e+08	1.18e+08	chr1	1p	8	118	p	415876746279466	101611972223942	0.135428571428571	N21_12499	>5
1p_Bin_119	1.18e+08	1.19e+08	chr1	1p	1	119	p	392050409703056	0.829044404507589	0.128285714285714	N21_12499	2024-02-01
1p_Bin_120	1.19e+08	1.2e+08	chr1	1p	6	120	p	402881511213635	111926577232626	0.07625	N21_12499	>5
1p_Bin_121	1.2e+08	1.21e+08	chr1	1p	3	121	p	285646118689626	110096062608884	0.0957777777777778	N21_12499	2024-05-03
1p_Bin_122	1.21e+08	1.22e+08	chr1	1p	3	122	p	297781921366884	113524525715289	0.0793333333333333	N21_12499	2024-05-03
1q_Bin_36	142371899341365	142870161493976	chr1	1q	0	159	q	329969252938939	0.832433896749429	0.013	N21_12499	0
1q_Bin_37	142870161493976	143368423646586	chr1	1q	0	160	q	231368811675615	0.813917515730113	-0.005	N21_12499	0
1q_Bin_39	143866685799197	144364947951807	chr1	1q	1	162	q	222367703247573	0.807488532914266	-0.103	N21_12499	2024-02-01
1q_Bin_40	144364947951807	144863210104418	chr1	1q	1	163	q	243367578676709	0.793416596682714	-0.004	N21_12499	2024-02-01
1q_Bin_41	144863210104418	145361472257028	chr1	1q	3	164	q	41382824080644	11160176067561	0.0548333333333333	N21_12499	2024-05-03
1q_Bin_42	145361472257028	145859734409639	chr1	1q	7	165	q	216021744028671	10531792370131	0.0413333333333333	N21_12499	>5
1q_Bin_44	146357996562249	146856258714859	chr1	1q	0	167	q	329873045455557	0.644633914812072	0.09225	N21_12499	0
1q_Bin_45	146856258714859	14735452086747	chr1	1q	4	168	q	275504935548866	0.895913642009586	0.09475	N21_12499	2024-05-03
1q_Bin_46	14735452086747	14785278302008	chr1	1q	3	169	q	335077402883644	0.889906342871093	0.0823333333333333	N21_12499	2024-05-03
1q_Bin_48	148351045172691	148849307325301	chr1	1q	3	171	q	314758284661158	0.886449689462766	-0.11	N21_12499	2024-05-03
1q_Bin_49	148849307325301	149347569477912	chr1	1q	1	172	q	318691931129461	0.539290296515216	-0.0256	N21_12499	2024-02-01
1q_Bin_50	149347569477912	149845831630522	chr1	1q	6	173	q	339062629696136	0.884205521764466	-0.009	N21_12499	>5
1q_Bin_51	149845831630522	150344093783133	chr1	1q	16	174	q	251894149935703	0.76950041358602	0.0314285714285714	N21_12499	>5
1q_Bin_52	150344093783133	150842355935743	chr1	1q	11	175	q	23453797767667	0.832384201381751	0.0191666666666667	N21_12499	>5
1q_Bin_53	150842355935743	151340618088353	chr1	1q	19	176	q	193234813005885	0.965550957934317	0.036375	N21_12499	>5
1q_Bin_54	151340618088353	151838880240964	chr1	1q	15	177	q	290625978294495	125133255174388	0.0982222222222222	N21_12499	>5
1q_Bin_55	151838880240964	152337142393574	chr1	1q	6	178	q	438424193269441	132866272344069	0.09925	N21_12499	>5
1q_Bin_56	152337142393574	152835404546185	chr1	1q	2	179	q	330711348718448	0.449960678498548	0.041	N21_12499	2024-02-01
1q_Bin_57	152835404546185	153333666698795	chr1	1q	2	180	q	330146863588669	0.464712284284332	0.0417777777777778	N21_12499	2024-02-01
1q_Bin_58	153333666698795	153831928851406	chr1	1q	18	181	q	236605603170437	124783645555839	0.08925	N21_12499	>5
1q_Bin_59	153831928851406	154330191004016	chr1	1q	14	182	q	403839675736984	120481191699405	0.0761666666666667	N21_12499	>5
1q_Bin_60	154330191004016	154828453156627	chr1	1q	7	183	q	236100092872453	10029289402925	0.092875	N21_12499	>5
1q_Bin_61	154828453156627	155326715309237	chr1	1q	27	184	q	201660484288324	0.685925957745696	0.02175	N21_12499	>5
1q_Bin_62	155326715309237	155824977461847	chr1	1q	6	185	q	252750639014034	0.721560077505392	0.0154	N21_12499	>5
1q_Bin_63	155824977461847	156323239614458	chr1	1q	19	186	q	251512354069652	0.953063506119549	0.0206666666666667	N21_12499	>5
1q_Bin_64	156323239614458	156821501767068	chr1	1q	18	187	q	381312017125639	125452733759027	0.0478888888888889	N21_12499	>5
1q_Bin_65	156821501767068	157319763919679	chr1	1q	5	188	q	352830393429407	136012799669419	0.0905	N21_12499	2024-05-03
1q_Bin_66	157319763919679	157818026072289	chr1	1q	3	189	q	38521038398072	0.712673623300477	0.0485	N21_12499	2024-05-03
1q_Bin_67	157818026072289	1583162882249	chr1	1q	2	190	q	391492728914137	0.726653759638726	0.1265	N21_12499	2024-02-01
1q_Bin_68	1583162882249	15881455037751	chr1	1q	1	191	q	330981515917898	0.723097611869365	0.0255	N21_12499	2024-02-01
1q_Bin_69	15881455037751	15931281253012	chr1	1q	8	192	q	521067424670101	118148034946777	0.082	N21_12499	>5
1q_Bin_70	15931281253012	159811074682731	chr1	1q	2	193	q	386264779011985	113140517227	0.144666666666667	N21_12499	2024-02-01
1q_Bin_71	159811074682731	160309336835341	chr1	1q	16	194	q	387071599469087	10882422258772	0.077625	N21_12499	>5
1q_Bin_72	160309336835341	160807598987952	chr1	1q	9	195	q	489301789712247	0.933939313470376	0.0965714285714286	N21_12499	>5
1q_Bin_73	160807598987952	161305861140562	chr1	1q	22	196	q	418556974920547	0.900890450578736	0.102111111111111	N21_12499	>5
1q_Bin_74	161305861140562	161804123293173	chr1	1q	11	197	q	491003745794984	0.89889737125158	0.0651666666666667	N21_12499	>5
1q_Bin_75	161804123293173	162302385445783	chr1	1q	2	198	q	320695696328716	117509711372892	0.1566	N21_12499	2024-02-01
1q_Bin_76	162302385445783	162800647598394	chr1	1q	6	199	q	433706285305058	120775189191369	0.124166666666667	N21_12499	>5
1q_Bin_77	162800647598394	163298909751004	chr1	1q	4	200	q	392313884465951	129512380168133	0.0635	N21_12499	2024-05-03
1q_Bin_78	163298909751004	163797171903614	chr1	1q	0	201	q	385299173012353	0.975376165707727	0.17	N21_12499	0
1q_Bin_79	163797171903614	164295434056225	chr1	1q	0	202	q	300719671210113	0.967397132604395	0.108	N21_12499	0
1q_Bin_80	164295434056225	164793696208835	chr1	1q	1	203	q	363081165783631	134560585190345	0.1556	N21_12499	2024-02-01
1q_Bin_81	164793696208835	165291958361446	chr1	1q	0	204	q	419227167482912	0.943556485823458	0.109	N21_12499	0
1q_Bin_82	165291958361446	165790220514056	chr1	1q	4	205	q	343858878338051	133948896769625	0.102714285714286	N21_12499	2024-05-03
1q_Bin_83	165790220514056	166288482666667	chr1	1q	2	206	q	254689983115142	133608431455893	0.152333333333333	N21_12499	2024-02-01
1q_Bin_85	166786744819277	167285006971888	chr1	1q	7	208	q	307285185295225	142233792053579	0.117571428571429	N21_12499	>5
1q_Bin_86	167285006971888	167783269124498	chr1	1q	4	209	q	2820710956792	133231965959942	0.1055	N21_12499	2024-05-03
1q_Bin_87	167783269124498	168281531277108	chr1	1q	7	210	q	302507265362615	129591597856574	0.118142857142857	N21_12499	>5
1q_Bin_88	168281531277108	168779793429719	chr1	1q	3	211	q	355140855069559	0.979774797061103	0.1166	N21_12499	2024-05-03
1q_Bin_89	168779793429719	169278055582329	chr1	1q	3	212	q	188091382989423	131636025582968	0.165333333333333	N21_12499	2024-05-03
1q_Bin_90	169278055582329	16977631773494	chr1	1q	7	213	q	262000119874999	117479717587816	0.072	N21_12499	>5
1q_Bin_91	16977631773494	17027457988755	chr1	1q	3	214	q	232314709525221	116381941752074	0.0876666666666667	N21_12499	2024-05-03
1q_Bin_92	17027457988755	170772842040161	chr1	1q	2	215	q	360610514951469	112829998890737	0.119666666666667	N21_12499	2024-02-01
1q_Bin_93	170772842040161	171271104192771	chr1	1q	2	216	q	209240591480286	0.934419409318283	0.0785	N21_12499	2024-02-01
1q_Bin_94	171271104192771	171769366345382	chr1	1q	3	217	q	256095240695178	107202703414633	0.08525	N21_12499	2024-05-03
1q_Bin_95	171769366345382	172267628497992	chr1	1q	3	218	q	282490206459655	106110252316545	0.116333333333333	N21_12499	2024-05-03
1q_Bin_96	172267628497992	172765890650602	chr1	1q	4	219	q	198615407088825	103795323710169	0.1088	N21_12499	2024-05-03
1q_Bin_97	172765890650602	173264152803213	chr1	1q	2	220	q	297427445049691	0.903822558615758	0.069	N21_12499	2024-02-01
1q_Bin_98	173264152803213	173762414955823	chr1	1q	4	221	q	231783361852902	0.999668770974103	0.0985	N21_12499	2024-05-03
1q_Bin_99	173762414955823	174260677108434	chr1	1q	7	222	q	248816453143368	0.967151703073429	0.10825	N21_12499	>5
1q_Bin_100	174260677108434	174758939261044	chr1	1q	0	223	q	33459438229006	0.900215650513695	0.135	N21_12499	0
1q_Bin_101	174758939261044	175257201413655	chr1	1q	4	224	q	315823638160317	0.97213060727208	0.147833333333333	N21_12499	2024-05-03
1q_Bin_102	175257201413655	175755463566265	chr1	1q	1	225	q	331775901258469	0.973689241693085	0.116	N21_12499	2024-02-01
1q_Bin_103	175755463566265	176253725718875	chr1	1q	0	226	q	250469765642807	0.880829189979916	0.118	N21_12499	0
1q_Bin_104	176253725718875	176751987871486	chr1	1q	1	227	q	286577206756798	0.880152212755652	0.096	N21_12499	2024-02-01
1q_Bin_105	176751987871486	177250250024096	chr1	1q	2	228	q	254745778568461	0.989592325005792	0.0703333333333333	N21_12499	2024-02-01
1q_Bin_107	177748512176707	178246774329317	chr1	1q	3	230	q	347004188279427	0.984366240779528	0.122	N21_12499	2024-05-03
1q_Bin_108	178246774329317	178745036481928	chr1	1q	2	231	q	238992223406426	0.977692015714061	0.1126	N21_12499	2024-02-01
1q_Bin_109	178745036481928	179243298634538	chr1	1q	4	232	q	219501010593364	0.979094925318715	0.109	N21_12499	2024-05-03
1q_Bin_110	179243298634538	179741560787149	chr1	1q	3	233	q	24517493224024	0.993714185892722	0.1198	N21_12499	2024-05-03
1q_Bin_111	179741560787149	180239822939759	chr1	1q	5	234	q	180204745844152	0.984711985353256	0.0994285714285714	N21_12499	2024-05-03
1q_Bin_112	180239822939759	180738085092369	chr1	1q	2	235	q	180541516845078	0.935432353039725	0.11725	N21_12499	2024-02-01
1q_Bin_113	180738085092369	18123634724498	chr1	1q	5	236	q	362988125237009	0.928324234801764	0.108	N21_12499	2024-05-03
1q_Bin_114	18123634724498	18173460939759	chr1	1q	1	237	q	208641555002103	0.896017524089386	0.087	N21_12499	2024-02-01
1q_Bin_115	18173460939759	182232871550201	chr1	1q	1	238	q	209318266997255	0.718631896124205	0.11075	N21_12499	2024-02-01
1q_Bin_116	182232871550201	182731133702811	chr1	1q	4	239	q	317191957958437	0.845683219239513	0.0944	N21_12499	2024-05-03
1q_Bin_117	182731133702811	183229395855422	chr1	1q	4	240	q	217426761955397	0.809123058531359	0.0898333333333333	N21_12499	2024-05-03
1q_Bin_118	183229395855422	183727658008032	chr1	1q	5	241	q	238178688691912	0.717476585428375	0.105833333333333	N21_12499	2024-05-03
1q_Bin_119	183727658008032	184225920160643	chr1	1q	2	242	q	194272174734442	0.676761128065335	0.105	N21_12499	2024-02-01
1q_Bin_120	184225920160643	184724182313253	chr1	1q	2	243	q	209045458994885	0.670114000251283	0.12225	N21_12499	2024-02-01
1q_Bin_121	184724182313253	185222444465863	chr1	1q	4	244	q	230552883626747	0.668113397606564	0.105	N21_12499	2024-05-03
1q_Bin_122	185222444465863	185720706618474	chr1	1q	1	245	q	277200925514341	0.699031114877565	0.1616	N21_12499	2024-02-01
1q_Bin_123	185720706618474	186218968771084	chr1	1q	1	246	q	238140859701335	0.642957220640783	0.029	N21_12499	2024-02-01
1q_Bin_124	186218968771084	186717230923695	chr1	1q	4	247	q	217081085374597	0.691752713824942	0.1088	N21_12499	2024-05-03
1q_Bin_125	186717230923695	187215493076305	chr1	1q	1	248	q	254844856200917	0.650298094972032	0.1015	N21_12499	2024-02-01
1q_Bin_126	187215493076305	187713755228916	chr1	1q	1	249	q	236326705401706	0.572721400838521	0.113	N21_12499	2024-02-01
1q_Bin_135	191699852449799	19219811460241	chr1	1q	1	258	q	236673650250628	0.621625678073802	0.107	N21_12499	2024-02-01
1q_Bin_136	19219811460241	19269637675502	chr1	1q	2	259	q	230818917712629	0.555967633956742	0.183333333333333	N21_12499	2024-02-01
1q_Bin_137	19269637675502	193194638907631	chr1	1q	6	260	q	224902280067579	0.509774221155568	0.1385	N21_12499	>5
1q_Bin_138	193194638907631	193692901060241	chr1	1q	0	261	q	27219428162919	0.468065185154696	0.08	N21_12499	0
1q_Bin_139	193692901060241	194191163212851	chr1	1q	0	262	q	200031464306902	0.469522372043414	0.121	N21_12499	0
1q_Bin_145	196682473975904	197180736128514	chr1	1q	3	268	q	220333392575239	0.493485254813336	0.095	N21_12499	2024-05-03
1q_Bin_146	197180736128514	197678998281125	chr1	1q	2	269	q	191832134772334	0.4543634367066	0.163	N21_12499	2024-02-01
1q_Bin_147	197678998281125	198177260433735	chr1	1q	3	270	q	279357761408751	0.476243391970269	0.13	N21_12499	2024-05-03
1q_Bin_148	198177260433735	198675522586345	chr1	1q	0	271	q	237301677911666	0.269008539827118	0.123	N21_12499	0
1q_Bin_149	198675522586345	199173784738956	chr1	1q	1	272	q	229566481006864	0.246732562451676	0.141333333333333	N21_12499	2024-02-01
1q_Bin_150	199173784738956	199672046891566	chr1	1q	0	273	q	230814371363147	0.228350039034285	0.064	N21_12499	0
1q_Bin_151	199672046891566	200170309044177	chr1	1q	1	274	q	237606668324512	0.215129579887545	0.129333333333333	N21_12499	2024-02-01
1q_Bin_152	200170309044177	200668571196787	chr1	1q	4	275	q	220471674823577	0.474112348369443	0.129166666666667	N21_12499	2024-05-03
1q_Bin_153	200668571196787	201166833349398	chr1	1q	4	276	q	224990413327756	0.385858923149446	0.134333333333333	N21_12499	2024-05-03
1q_Bin_154	201166833349398	201665095502008	chr1	1q	7	277	q	251066257648921	0.380811089450704	0.119444444444444	N21_12499	>5
1q_Bin_155	201665095502008	202163357654618	chr1	1q	10	278	q	249992779585739	0.325915588219577	0.11125	N21_12499	>5
1q_Bin_156	202163357654618	202661619807229	chr1	1q	4	279	q	227121091818815	0.293545648793286	0.0798571428571429	N21_12499	2024-05-03
1q_Bin_157	202661619807229	203159881959839	chr1	1q	10	280	q	196271147848811	0.273378208462314	0.05825	N21_12499	>5
1q_Bin_158	203159881959839	20365814411245	chr1	1q	10	281	q	234173311981911	0.330337070930471	0.065125	N21_12499	>5
1q_Bin_159	20365814411245	20415640626506	chr1	1q	4	282	q	242042036712497	0.345144244143245	0.125	N21_12499	2024-05-03
1q_Bin_160	20415640626506	204654668417671	chr1	1q	6	283	q	237020770216692	0.305242757778149	0.0855555555555556	N21_12499	>5
1q_Bin_161	204654668417671	205152930570281	chr1	1q	5	284	q	20243837882879	0.211299828339244	0.059	N21_12499	2024-05-03
1q_Bin_162	205152930570281	205651192722892	chr1	1q	9	285	q	217821802288091	0.266500292002004	0.0986666666666667	N21_12499	>5
1q_Bin_163	205651192722892	206149454875502	chr1	1q	6	286	q	241522161925754	0.301946798315234	0.1176	N21_12499	>5
1q_Bin_164	206149454875502	206647717028112	chr1	1q	6	287	q	206191652284516	0.271101173904218	0.1505	N21_12499	>5
1q_Bin_165	206647717028112	207145979180723	chr1	1q	9	288	q	228896881651371	0.301356456460749	0.145	N21_12499	>5
1q_Bin_166	207145979180723	207644241333333	chr1	1q	2	289	q	211720442270368	0.256658564346072	0.1158	N21_12499	2024-02-01
1q_Bin_167	207644241333333	208142503485944	chr1	1q	4	290	q	236428966535965	0.252771626297467	0.107	N21_12499	2024-05-03
1q_Bin_168	208142503485944	208640765638554	chr1	1q	0	291	q	23706427015529	0.198521968633659	0.1482	N21_12499	0
1q_Bin_169	208640765638554	209139027791165	chr1	1q	0	292	q	218908661490447	0.206374167337423	0.1315	N21_12499	0
1q_Bin_170	209139027791165	209637289943775	chr1	1q	2	293	q	203833390288379	0.222605635639346	0.1355	N21_12499	2024-02-01
1q_Bin_171	209637289943775	210135552096386	chr1	1q	6	294	q	22255968469093	0.238437961278844	0.136142857142857	N21_12499	>5
1q_Bin_172	210135552096386	210633814248996	chr1	1q	0	295	q	201371580224464	0.238668494352806	0.09925	N21_12499	0
1q_Bin_173	210633814248996	211132076401606	chr1	1q	1	296	q	241579315626356	0.25844807617631	0.1405	N21_12499	2024-02-01
1q_Bin_174	211132076401606	211630338554217	chr1	1q	4	297	q	197065285682874	0.268015174818497	0.1342	N21_12499	2024-05-03
1q_Bin_175	211630338554217	212128600706827	chr1	1q	4	298	q	205301615238224	0.276238622062712	0.134857142857143	N21_12499	2024-05-03
1q_Bin_176	212128600706827	212626862859438	chr1	1q	5	299	q	244701513800368	0.329562061986284	0.118	N21_12499	2024-05-03
1q_Bin_177	212626862859438	213125125012048	chr1	1q	8	300	q	224792680858623	0.38048739595352	0.12575	N21_12499	>5
1q_Bin_178	213125125012048	213623387164659	chr1	1q	0	301	q	201112448240208	0.363446414286307	0.1035	N21_12499	0
1q_Bin_180	214121649317269	21461991146988	chr1	1q	3	303	q	190804136699268	0.522339280027059	0.142	N21_12499	2024-05-03
1q_Bin_181	21461991146988	21511817362249	chr1	1q	1	304	q	246428600519082	0.410384341638681	0.11325	N21_12499	2024-02-01
1q_Bin_182	21511817362249	2156164357751	chr1	1q	1	305	q	182813079057897	0.612639494950358	0.176	N21_12499	2024-02-01
1q_Bin_183	2156164357751	216114697927711	chr1	1q	1	306	q	224721688945839	0.459768166125808	0.084	N21_12499	2024-02-01
1q_Bin_184	216114697927711	216612960080321	chr1	1q	1	307	q	21496547433933	0.635726822774658	0.082	N21_12499	2024-02-01
1q_Bin_185	216612960080321	217111222232932	chr1	1q	0	308	q	213067603377355	0.515031205931193	0.137	N21_12499	0
1q_Bin_186	217111222232932	217609484385542	chr1	1q	1	309	q	232217112361719	0.673139195717387	0.133	N21_12499	2024-02-01
1q_Bin_187	217609484385542	218107746538153	chr1	1q	1	310	q	29883278761325	0.747978512012277	0.1435	N21_12499	2024-02-01
1q_Bin_188	218107746538153	218606008690763	chr1	1q	4	311	q	276252930612905	0.787500078813455	0.096	N21_12499	2024-05-03
1q_Bin_189	218606008690763	219104270843373	chr1	1q	0	312	q	247141114347209	0.623403894688127	0.150333333333333	N21_12499	0
1q_Bin_190	219104270843373	219602532995984	chr1	1q	1	313	q	32922098442781	0.803477566113891	0.113	N21_12499	2024-02-01
1q_Bin_191	219602532995984	220100795148594	chr1	1q	4	314	q	194571019505244	0.799976943072416	0.1675	N21_12499	2024-05-03
1q_Bin_192	220100795148594	220599057301205	chr1	1q	2	315	q	196236611694741	0.793713500726756	0.1362	N21_12499	2024-02-01
1q_Bin_193	220599057301205	221097319453815	chr1	1q	6	316	q	218827783030008	0.751523110855924	0.113	N21_12499	>5
1q_Bin_194	221097319453815	221595581606426	chr1	1q	0	317	q	287066635865783	0.607300398298868	0.0945	N21_12499	0
1q_Bin_195	221595581606426	222093843759036	chr1	1q	1	318	q	176397096834691	0.757829058266293	0.1714	N21_12499	2024-02-01
1q_Bin_196	222093843759036	222592105911647	chr1	1q	3	319	q	30417931511419	0.76686146771065	0.112333333333333	N21_12499	2024-05-03
1q_Bin_197	222592105911647	223090368064257	chr1	1q	5	320	q	280333491784588	0.748105866928901	0.127	N21_12499	2024-05-03
1q_Bin_198	223090368064257	223588630216867	chr1	1q	3	321	q	203527287632298	0.769145763830418	0.126666666666667	N21_12499	2024-05-03
1q_Bin_199	223588630216867	224086892369478	chr1	1q	2	322	q	242886600950599	0.761795746470808	0.1245	N21_12499	2024-02-01
1q_Bin_200	224086892369478	224585154522088	chr1	1q	6	323	q	180419010479675	0.711417538602377	0.09775	N21_12499	>5
1q_Bin_201	224585154522088	225083416674699	chr1	1q	1	324	q	215731009104013	0.286896919565177	0.122333333333333	N21_12499	2024-02-01
1q_Bin_203	225581678827309	22607994097992	chr1	1q	8	326	q	230177174371079	0.363304100273266	0.111571428571429	N21_12499	>5
1q_Bin_204	22607994097992	22657820313253	chr1	1q	5	327	q	226575691705378	0.277504002402962	0.116888888888889	N21_12499	2024-05-03
1q_Bin_205	22657820313253	227076465285141	chr1	1q	4	328	q	222158536097271	0.176999373182244	0.130428571428571	N21_12499	2024-05-03
1q_Bin_206	227076465285141	227574727437751	chr1	1q	1	329	q	22336169758457	0.144569322181037	0.091	N21_12499	2024-02-01
1q_Bin_207	227574727437751	228072989590361	chr1	1q	2	330	q	20767476698799	0.0619738265985445	0.1376	N21_12499	2024-02-01
1q_Bin_208	228072989590361	228571251742972	chr1	1q	12	331	q	208515025654714	0.0549617117796266	0.140555555555556	N21_12499	>5
1q_Bin_209	228571251742972	229069513895582	chr1	1q	1	332	q	207452518120619	0.0611969553613177	0.1335	N21_12499	2024-02-01
1q_Bin_210	229069513895582	229567776048193	chr1	1q	5	333	q	201234265245955	0.0605634788532316	0.114285714285714	N21_12499	2024-05-03
1q_Bin_211	229567776048193	230066038200803	chr1	1q	3	334	q	207909646271183	0.0584913632649958	0.0882	N21_12499	2024-05-03
1q_Bin_212	230066038200803	230564300353414	chr1	1q	1	335	q	201646848987587	0.062769588161887	0.106166666666667	N21_12499	2024-02-01
1q_Bin_213	230564300353414	231062562506024	chr1	1q	7	336	q	200022102921503	0.0624469956155834	0.119	N21_12499	>5
1q_Bin_214	231062562506024	231560824658635	chr1	1q	8	337	q	197756239522965	0.0574825781000546	0.0945	N21_12499	>5
1q_Bin_215	231560824658635	232059086811245	chr1	1q	2	338	q	207264847802286	0.0506123426403821	0.146	N21_12499	2024-02-01
1q_Bin_216	232059086811245	232557348963855	chr1	1q	1	339	q	203852928795679	0.0167154207253524	0.115666666666667	N21_12499	2024-02-01
1q_Bin_217	232557348963855	233055611116466	chr1	1q	3	340	q	20431401582723	0.050712592109392	0.149714285714286	N21_12499	2024-05-03
1q_Bin_218	233055611116466	233553873269076	chr1	1q	0	341	q	205574933398648	0.0184458278372521	0.140833333333333	N21_12499	0
1q_Bin_219	233553873269076	234052135421687	chr1	1q	2	342	q	206815465947782	0.000387212748305686	0.04625	N21_12499	2024-02-01
1q_Bin_220	234052135421687	234550397574297	chr1	1q	3	343	q	206373895620629	0.00031729878250129	0.081	N21_12499	2024-05-03
1q_Bin_221	234550397574297	235048659726908	chr1	1q	3	344	q	20534122066429	0.0133191931754267	0.110857142857143	N21_12499	2024-05-03
1q_Bin_222	235048659726908	235546921879518	chr1	1q	5	345	q	206945122653024	0.000435529926791787	0.103833333333333	N21_12499	2024-05-03
1q_Bin_223	235546921879518	236045184032129	chr1	1q	2	346	q	206344243854775	0.000390692904395074	0.092	N21_12499	2024-02-01
1q_Bin_224	236045184032129	236543446184739	chr1	1q	4	347	q	205474080004058	0.00603113217651563	0.128857142857143	N21_12499	2024-05-03
1q_Bin_225	236543446184739	237041708337349	chr1	1q	3	348	q	20514185661346	0.0522752763332726	0.118714285714286	N21_12499	2024-05-03
1q_Bin_226	237041708337349	23753997048996	chr1	1q	1	349	q	207109850386718	0.0542440872224834	0.0683333333333333	N21_12499	2024-02-01
1q_Bin_227	23753997048996	23803823264257	chr1	1q	0	350	q	203219430403584	0.0186613760238277	0.0725	N21_12499	0
1q_Bin_228	23803823264257	238536494795181	chr1	1q	1	351	q	203946756317527	0.0248922342435817	0.1045	N21_12499	2024-02-01
1q_Bin_231	239533019100402	240031281253012	chr1	1q	2	354	q	203658630672919	0.0537766046820167	0.1165	N21_12499	2024-02-01
1q_Bin_232	240031281253012	240529543405622	chr1	1q	1	355	q	202600266878403	0.0352505078759676	0.12	N21_12499	2024-02-01
1q_Bin_233	240529543405622	241027805558233	chr1	1q	1	356	q	198118966335526	0.0544176687122455	0.0858	N21_12499	2024-02-01
1q_Bin_234	241027805558233	241526067710843	chr1	1q	1	357	q	207728191003269	0.0554857267400793	0.205	N21_12499	2024-02-01
1q_Bin_235	241526067710843	242024329863454	chr1	1q	5	358	q	198637138430333	0.0562832645479645	0.1042	N21_12499	2024-05-03
1q_Bin_236	242024329863454	242522592016064	chr1	1q	1	359	q	203184432790283	0.0555352560871561	0.16275	N21_12499	2024-02-01
1q_Bin_237	242522592016064	243020854168675	chr1	1q	0	360	q	201616057707751	0.0312621360746252	0.077	N21_12499	0
1q_Bin_238	243020854168675	243519116321285	chr1	1q	1	361	q	20624544003273	0.054447611124859	0.08825	N21_12499	2024-02-01
1q_Bin_239	243519116321285	244017378473896	chr1	1q	0	362	q	202491422061954	0.0289381836179966	0.1056	N21_12499	0
1q_Bin_240	244017378473896	244515640626506	chr1	1q	3	363	q	202569414857629	0.0514215533349761	0.109833333333333	N21_12499	2024-05-03
1q_Bin_241	244515640626506	245013902779116	chr1	1q	4	364	q	204377572184321	0.0495415858343878	0.0938	N21_12499	2024-05-03
1q_Bin_242	245013902779116	245512164931727	chr1	1q	1	365	q	203444530080871	0.0480541916904887	0.1215	N21_12499	2024-02-01
1q_Bin_243	245512164931727	246010427084337	chr1	1q	1	366	q	201940597328633	0.0468689172626681	0.123333333333333	N21_12499	2024-02-01
1q_Bin_244	246010427084337	246508689236948	chr1	1q	0	367	q	200752343952512	0.0271283908066479	0.11	N21_12499	0
1q_Bin_245	246508689236948	247006951389558	chr1	1q	6	368	q	205887581873127	0.000408599000497285	0.1085	N21_12499	>5
1q_Bin_246	247006951389558	247505213542169	chr1	1q	7	369	q	206075711483908	0.000351261530726335	0.105333333333333	N21_12499	>5
1q_Bin_247	247505213542169	248003475694779	chr1	1q	1	370	q	206789248762144	0.000329130118658577	0.0603333333333333	N21_12499	2024-02-01
1q_Bin_248	248003475694779	24850173784739	chr1	1q	3	371	q	199913668338382	0.0485689866686513	-0.00633333333333333	N21_12499	2024-05-03
1q_Bin_249	24850173784739	2.49e+08	chr1	1q	5	372	q	20619938024874	0.000379816039690962	0.06125	N21_12499	2024-05-03
2p_Bin_1	0	1000000	chr2	2p	5	374	p	205321348432294	0.347017736111192	-0.00482352941176471	N21_12499	2024-05-03
2p_Bin_2	1000000	2000000	chr2	2p	3	375	p	208338799700266	0.339030128657625	0.025375	N21_12499	2024-05-03
2p_Bin_3	2000000	3000000	chr2	2p	0	376	p	198155932510137	0.143341617634307	-0.0135	N21_12499	0
2p_Bin_4	3000000	4000000	chr2	2p	6	377	p	202437804440468	0.345077661297534	0.00647058823529412	N21_12499	>5
2p_Bin_5	4000000	5000000	chr2	2p	0	378	p	196482864494351	0.166243994963192	-0.0883333333333333	N21_12499	0
2p_Bin_6	5000000	6000000	chr2	2p	1	379	p	199016263458924	0.337570096685489	-0.26825	N21_12499	2024-02-01
2p_Bin_7	6000000	7000000	chr2	2p	5	380	p	215778930323289	0.340182405427697	-0.00614285714285714	N21_12499	2024-05-03
2p_Bin_8	7000000	8000000	chr2	2p	1	381	p	183401291602796	0.284946743488877	0.0258571428571429	N21_12499	2024-02-01
2p_Bin_9	8000000	9000000	chr2	2p	5	382	p	16598155233066	0.328331654535045	0.0235	N21_12499	2024-05-03
2p_Bin_10	9000000	10000000	chr2	2p	8	383	p	196116423742519	0.347884338797546	0.002	N21_12499	>5
2p_Bin_11	10000000	1.1e+07	chr2	2p	11	384	p	161423353885567	0.365564859161594	0.0288823529411765	N21_12499	>5
2p_Bin_12	1.1e+07	1.2e+07	chr2	2p	8	385	p	17268092965307	0.387427938628966	0.020625	N21_12499	>5
2p_Bin_13	1.2e+07	1.3e+07	chr2	2p	1	386	p	193679068137129	0.38168893308097	0.042125	N21_12499	2024-02-01
2p_Bin_14	1.3e+07	1.4e+07	chr2	2p	0	387	p	213105580363323	0.281134665247253	0.033	N21_12499	0
2p_Bin_15	1.4e+07	1.5e+07	chr2	2p	1	388	p	205676186311847	0.258113569887354	-0.0595	N21_12499	2024-02-01
2p_Bin_16	1.5e+07	1.6e+07	chr2	2p	4	389	p	209504369288693	0.382951194087288	0.0323333333333333	N21_12499	2024-05-03
2p_Bin_17	1.6e+07	1.7e+07	chr2	2p	2	390	p	196993123235484	0.372994706337853	0.0415555555555556	N21_12499	2024-02-01
2p_Bin_18	1.7e+07	1.8e+07	chr2	2p	5	391	p	175035909585012	0.283753485202332	-0.0456	N21_12499	2024-05-03
2p_Bin_19	1.8e+07	1.9e+07	chr2	2p	2	392	p	171328351496756	0.266611994670045	-0.0197142857142857	N21_12499	2024-02-01
2p_Bin_20	1.9e+07	20000000	chr2	2p	4	393	p	196237231358279	0.214990005296468	-0.042	N21_12499	2024-05-03
2p_Bin_21	20000000	2.1e+07	chr2	2p	7	394	p	181676859160366	0.202759035958642	0.0436875	N21_12499	>5
2p_Bin_22	2.1e+07	2.2e+07	chr2	2p	1	395	p	202491672489345	0.093886943083152	-0.00866666666666667	N21_12499	2024-02-01
2p_Bin_24	2.3e+07	2.4e+07	chr2	2p	3	397	p	207574314176803	0.175538490067062	0.0575	N21_12499	2024-05-03
2p_Bin_25	2.4e+07	2.5e+07	chr2	2p	15	398	p	195558935908301	0.0720104516458871	-0.008	N21_12499	>5
2p_Bin_26	2.5e+07	2.6e+07	chr2	2p	6	399	p	201701327069853	0.0508531908301227	0.01025	N21_12499	>5
2p_Bin_27	2.6e+07	2.7e+07	chr2	2p	14	400	p	205944972176199	0.00114692906582641	0.00533333333333333	N21_12499	>5
2p_Bin_28	2.7e+07	2.8e+07	chr2	2p	37	401	p	207786006577633	0.00352615350995816	-0.0547058823529412	N21_12499	>5
2p_Bin_29	2.8e+07	2.9e+07	chr2	2p	6	402	p	214415204787855	0.107905513707409	-0.0110769230769231	N21_12499	>5
2p_Bin_30	2.9e+07	30000000	chr2	2p	3	403	p	21590398486513	0.112432898523116	0.01	N21_12499	2024-05-03
2p_Bin_31	30000000	3.1e+07	chr2	2p	5	404	p	214136068407996	0.114547975394889	0.0413333333333333	N21_12499	2024-05-03
2p_Bin_32	3.1e+07	3.2e+07	chr2	2p	5	405	p	206263983266462	0.112935331249757	0.0283	N21_12499	2024-05-03
2p_Bin_33	3.2e+07	3.3e+07	chr2	2p	8	406	p	215632415681132	0.0751967463002315	-0.0185	N21_12499	>5
2p_Bin_34	3.3e+07	3.4e+07	chr2	2p	2	407	p	213617571699836	0.0574918757369336	0.0198	N21_12499	2024-02-01
2p_Bin_35	3.4e+07	3.5e+07	chr2	2p	0	408	p	206651027846035	0.0152501583075086	-0.186	N21_12499	0
2p_Bin_36	3.5e+07	3.6e+07	chr2	2p	0	409	p	207317349437837	0.0152125945612438	-0.046	N21_12499	0
2p_Bin_37	3.6e+07	3.7e+07	chr2	2p	4	410	p	212470265347976	0.0554244616850712	0.008	N21_12499	2024-05-03
2p_Bin_38	3.7e+07	3.8e+07	chr2	2p	9	411	p	207127189385987	0.00704834701800942	-0.00354545454545455	N21_12499	>5
2p_Bin_39	3.8e+07	3.9e+07	chr2	2p	11	412	p	206663829901691	0.000394962018857248	0.00586666666666667	N21_12499	>5
2p_Bin_40	3.9e+07	40000000	chr2	2p	4	413	p	206781830867448	0.000360866357628539	-0.00408333333333333	N21_12499	2024-05-03
2p_Bin_41	40000000	4.1e+07	chr2	2p	1	414	p	206150509490425	0.000320310274047771	0.0072	N21_12499	2024-02-01
2p_Bin_42	4.1e+07	4.2e+07	chr2	2p	1	415	p	20743116591338	0.00525707731522437	-0.003	N21_12499	2024-02-01
2p_Bin_43	4.2e+07	4.3e+07	chr2	2p	7	416	p	206473025153775	0.000428262088621901	0.0278333333333333	N21_12499	>5
2p_Bin_44	4.3e+07	4.4e+07	chr2	2p	9	417	p	206977209398846	0.000359547542822754	0.00333333333333333	N21_12499	>5
2p_Bin_45	4.4e+07	4.5e+07	chr2	2p	6	418	p	206604229338987	0.000477476452409479	-0.03	N21_12499	>5
2p_Bin_46	4.5e+07	4.6e+07	chr2	2p	3	419	p	206612270884559	0.000474279131015661	0.0161818181818182	N21_12499	2024-05-03
2p_Bin_47	4.6e+07	4.7e+07	chr2	2p	9	420	p	206257477781635	0.000418469495002365	0.0255333333333333	N21_12499	>5
2p_Bin_48	4.7e+07	4.8e+07	chr2	2p	6	421	p	206384492155616	0.000310272837157951	0.0154666666666667	N21_12499	>5
2p_Bin_49	4.8e+07	4.9e+07	chr2	2p	6	422	p	206871158159391	0.000516059863742306	0.0255	N21_12499	>5
2p_Bin_50	4.9e+07	50000000	chr2	2p	1	423	p	206199840700517	0.000434166285702085	-0.0425	N21_12499	2024-02-01
2p_Bin_51	50000000	5.1e+07	chr2	2p	0	424	p	206507011437613	0.000430489441590532	-0.0085	N21_12499	0
2p_Bin_52	5.1e+07	5.2e+07	chr2	2p	0	425	p	20691691295091	0.00028287009718683	-0.052	N21_12499	0
2p_Bin_53	5.2e+07	5.3e+07	chr2	2p	0	426	p	20627792175839	0.000474082830742599	0.0135	N21_12499	0
2p_Bin_54	5.3e+07	5.4e+07	chr2	2p	7	427	p	206185408651667	0.000478016358145143	-0.044	N21_12499	>5
2p_Bin_55	5.4e+07	5.5e+07	chr2	2p	5	428	p	206996103349749	0.000413642192943711	0.0066	N21_12499	2024-05-03
2p_Bin_56	5.5e+07	5.6e+07	chr2	2p	8	429	p	205959254764407	0.000371984091760611	-0.0293333333333333	N21_12499	>5
2p_Bin_57	5.6e+07	5.7e+07	chr2	2p	1	430	p	206789784461711	0.000381140848651247	-0.0048	N21_12499	2024-02-01
2p_Bin_59	5.8e+07	5.9e+07	chr2	2p	2	432	p	206901475739735	0.000451494477691109	0.02	N21_12499	2024-02-01
2p_Bin_60	5.9e+07	60000000	chr2	2p	0	433	p	20760903484076	0.00975119619464579	-0.0215	N21_12499	0
2p_Bin_61	60000000	6.1e+07	chr2	2p	4	434	p	206795085881616	0.000425287759336625	0.0217142857142857	N21_12499	2024-05-03
2p_Bin_62	6.1e+07	6.2e+07	chr2	2p	8	435	p	206442043308971	0.000406035175071433	-0.00318181818181818	N21_12499	>5
2p_Bin_63	6.2e+07	6.3e+07	chr2	2p	3	436	p	206372567263864	0.000324725023252468	0.0163	N21_12499	2024-05-03
2p_Bin_64	6.3e+07	6.4e+07	chr2	2p	5	437	p	207551205756522	0.00908019570689816	-0.0464	N21_12499	2024-05-03
2p_Bin_65	6.4e+07	6.5e+07	chr2	2p	5	438	p	213901279589822	0.0628375574793657	0.0235	N21_12499	2024-05-03
2p_Bin_66	6.5e+07	6.6e+07	chr2	2p	4	439	p	203790517909203	0.0697941293026439	0.0280769230769231	N21_12499	2024-05-03
2p_Bin_67	6.6e+07	6.7e+07	chr2	2p	2	440	p	208627428435316	0.0737763926521638	-0.0185714285714286	N21_12499	2024-02-01
2p_Bin_68	6.7e+07	6.8e+07	chr2	2p	1	441	p	216189596410746	0.0717494986110531	-0.05625	N21_12499	2024-02-01
2p_Bin_69	6.8e+07	6.9e+07	chr2	2p	10	442	p	205130139376978	0.0741269741579156	-0.00311111111111111	N21_12499	>5
2p_Bin_70	6.9e+07	70000000	chr2	2p	9	443	p	206808665352584	0.085393300854078	-0.000714285714285714	N21_12499	>5
2p_Bin_71	70000000	7.1e+07	chr2	2p	16	444	p	216719289130705	0.0906469233026852	-0.0101333333333333	N21_12499	>5
2p_Bin_72	7.1e+07	7.2e+07	chr2	2p	6	445	p	201943755683329	0.127826231992735	0.0018125	N21_12499	>5
2p_Bin_73	7.2e+07	7.3e+07	chr2	2p	5	446	p	200458112717433	0.131831757155595	0.0234	N21_12499	2024-05-03
2p_Bin_74	7.3e+07	7.4e+07	chr2	2p	14	447	p	202135247122587	0.07902807468371	0.0101538461538462	N21_12499	>5
2p_Bin_75	7.4e+07	7.5e+07	chr2	2p	30	448	p	202758423362596	0.0765606765854116	-0.0247222222222222	N21_12499	>5
2p_Bin_76	7.5e+07	7.6e+07	chr2	2p	4	449	p	211769970399069	0.0797334261456812	0.0159090909090909	N21_12499	2024-05-03
2p_Bin_77	7.6e+07	7.7e+07	chr2	2p	1	450	p	202522281202898	0.0878232791840935	-0.066	N21_12499	2024-02-01
2p_Bin_80	7.9e+07	80000000	chr2	2p	2	453	p	217570037965793	0.0878872550800982	0.0152	N21_12499	2024-02-01
2p_Bin_81	80000000	8.1e+07	chr2	2p	1	454	p	207694855685086	0.0866176635135003	-0.01225	N21_12499	2024-02-01
2p_Bin_82	8.1e+07	8.2e+07	chr2	2p	0	455	p	202453467277371	0.0827310926899286	-0.053	N21_12499	0
2p_Bin_83	8.2e+07	8.3e+07	chr2	2p	0	456	p	204085827423831	0.0803637113756463	-0.109	N21_12499	0
2p_Bin_84	8.3e+07	8.4e+07	chr2	2p	0	457	p	212449129367536	0.0784391677869975	-0.102	N21_12499	0
2p_Bin_85	8.4e+07	8.5e+07	chr2	2p	5	458	p	204724097362826	0.0855364257048532	0.01225	N21_12499	2024-05-03
2p_Bin_86	8.5e+07	8.6e+07	chr2	2p	17	459	p	207918876580785	0.0851458908757676	0.0207333333333333	N21_12499	>5
2p_Bin_87	8.6e+07	8.7e+07	chr2	2p	11	460	p	210780722958133	0.0671038944253997	0.00413333333333333	N21_12499	>5
2p_Bin_88	8.7e+07	8.8e+07	chr2	2p	4	461	p	206356533718437	0.0349110506103042	0.0394	N21_12499	2024-05-03
2p_Bin_89	8.8e+07	8.9e+07	chr2	2p	8	462	p	211967068468474	0.0583367987038472	0.0551111111111111	N21_12499	>5
2p_Bin_90	8.9e+07	90000000	chr2	2p	0	463	p	207919685620074	0.0249831635647518	-0.032	N21_12499	0
2p_Bin_91	90000000	9.1e+07	chr2	2p	1	464	p	208654429332552	0.0159082591371584	-0.173	N21_12499	2024-02-01
2p_Bin_92	9.1e+07	9.2e+07	chr2	2p	0	465	p	207000520580158	0.0113074180601189	-0.000333333333333333	N21_12499	0
2q_Bin_3	953129490909091	959241451363636	chr2	2q	3	469	q	206563376896877	0.000409515363736033	0.0315	N21_12499	2024-05-03
2q_Bin_4	959241451363636	965353411818182	chr2	2q	10	470	q	205965833877929	0.00048883050505971	0.0402	N21_12499	>5
2q_Bin_5	965353411818182	971465372272727	chr2	2q	12	471	q	206386555751589	0.000266683955534707	0.0217142857142857	N21_12499	>5
2q_Bin_6	971465372272727	977577332727273	chr2	2q	5	472	q	206244207490026	0.0003804231725442	0.00127272727272727	N21_12499	2024-05-03
2q_Bin_7	977577332727273	983689293181818	chr2	2q	2	473	q	206533975783019	0.000518477815177596	0.00466666666666667	N21_12499	2024-02-01
2q_Bin_8	983689293181818	989801253636364	chr2	2q	5	474	q	206083129526947	0.000402937162420039	8.67362e-05	N21_12499	2024-05-03
2q_Bin_9	989801253636364	995913214090909	chr2	2q	11	475	q	206632054386942	0.000426446837699436	-0.00877777777777778	N21_12499	>5
2q_Bin_10	995913214090909	100202517454545	chr2	2q	0	476	q	20655788162961	0.000458887770801664	-0.0216666666666667	N21_12499	0
2q_Bin_11	100202517454545	100813713.5	chr2	2q	3	477	q	206607227779949	0.000476280730645929	0.04075	N21_12499	2024-05-03
2q_Bin_12	100813713.5	101424909545455	chr2	2q	7	478	q	206504453876882	0.00039152995522947	0.0251666666666667	N21_12499	>5
2q_Bin_13	101424909545455	102036105590909	chr2	2q	3	479	q	206161489471534	0.000358903539591877	0.0246	N21_12499	2024-05-03
2q_Bin_14	102036105590909	102647301636364	chr2	2q	7	480	q	206554908207761	0.000430243419775349	0.0302857142857143	N21_12499	>5
2q_Bin_15	102647301636364	103258497681818	chr2	2q	2	481	q	206573335414587	0.000375094011468617	0.0143	N21_12499	2024-02-01
2q_Bin_16	103258497681818	103869693727273	chr2	2q	0	482	q	2065951717908	0.000375512931475402	0.0165	N21_12499	0
2q_Bin_18	104480889772727	105092085818182	chr2	2q	3	484	q	20662378673805	0.000410310837223176	-0.0135	N21_12499	2024-05-03
2q_Bin_19	105092085818182	105703281863636	chr2	2q	3	485	q	206617367931651	0.000292799781733747	0.004	N21_12499	2024-05-03
2q_Bin_20	105703281863636	106314477909091	chr2	2q	3	486	q	206511371782341	0.000367764856440757	0.0354285714285714	N21_12499	2024-05-03
2q_Bin_21	106314477909091	106925673954545	chr2	2q	1	487	q	206671193970547	0.000444148415396281	0.0316	N21_12499	2024-02-01
2q_Bin_22	106925673954545	107536870	chr2	2q	0	488	q	206639349164263	0.000354312658928505	0.0214	N21_12499	0
2q_Bin_23	107536870	108148066045455	chr2	2q	1	489	q	206314933121325	0.000326363956929499	-0.029	N21_12499	2024-02-01
2q_Bin_24	108148066045455	108759262090909	chr2	2q	5	490	q	206836998794144	0.000371178165427435	-0.042	N21_12499	2024-05-03
2q_Bin_25	108759262090909	109370458136364	chr2	2q	3	491	q	206727129964721	0.000416064350300975	-0.0255	N21_12499	2024-05-03
2q_Bin_26	109370458136364	109981654181818	chr2	2q	3	492	q	207024312666057	0.000311596827366171	0.0346666666666667	N21_12499	2024-05-03
2q_Bin_27	109981654181818	110592850227273	chr2	2q	4	493	q	206664333169018	0.000374386775629811	0.05525	N21_12499	2024-05-03
2q_Bin_28	110592850227273	111204046272727	chr2	2q	4	494	q	206594373428597	0.000490327990582099	0.0205	N21_12499	2024-05-03
2q_Bin_29	111204046272727	111815242318182	chr2	2q	1	495	q	205900996306845	0.000297787113803436	0.0193333333333333	N21_12499	2024-02-01
2q_Bin_30	111815242318182	112426438363636	chr2	2q	6	496	q	20617606994234	0.000323059014416202	0.0368333333333333	N21_12499	>5
2q_Bin_31	112426438363636	113037634409091	chr2	2q	8	497	q	206868210376055	0.000362367306291921	0.0261666666666667	N21_12499	>5
2q_Bin_32	113037634409091	113648830454545	chr2	2q	8	498	q	206523701517763	0.00035861853641731	0.0253333333333333	N21_12499	>5
2q_Bin_33	113648830454545	114260026.5	chr2	2q	3	499	q	206135965674066	0.000394933600720129	0.02225	N21_12499	2024-05-03
2q_Bin_34	114260026.5	114871222545455	chr2	2q	1	500	q	206396504295672	0.000516370947869115	-0.023125	N21_12499	2024-02-01
2q_Bin_35	114871222545455	115482418590909	chr2	2q	1	501	q	20632376502922	0.000491376828557869	-0.01	N21_12499	2024-02-01
2q_Bin_36	115482418590909	116093614636364	chr2	2q	0	502	q	206445501765371	0.00043591831820378	0.014	N21_12499	0
2q_Bin_41	118538398818182	119149594863636	chr2	2q	2	507	q	207391188863572	0.00135046019312174	-0.00814285714285714	N21_12499	2024-02-01
2q_Bin_42	119149594863636	119760790909091	chr2	2q	8	508	q	206068020819693	0.00039935660905089	0.003	N21_12499	>5
2q_Bin_43	119760790909091	120371986954545	chr2	2q	4	509	q	206498904070945	0.000384276118711513	0.0342857142857143	N21_12499	2024-05-03
2q_Bin_44	120371986954545	120983183	chr2	2q	1	510	q	207239416077149	0.00378090554868109	0.0078	N21_12499	2024-02-01
2q_Bin_45	120983183	121594379045455	chr2	2q	2	511	q	20598456261557	0.000330419155370515	0.0506363636363636	N21_12499	2024-02-01
2q_Bin_46	121594379045455	122205575090909	chr2	2q	3	512	q	207218281459977	0.0121090573511464	0.044	N21_12499	2024-05-03
2q_Bin_47	122205575090909	122816771136364	chr2	2q	0	513	q	208168592989214	0.0126698944989789	0.0107142857142857	N21_12499	0
2q_Bin_55	127095143454545	127706339.5	chr2	2q	10	521	q	223829344408324	0.117544224313033	0.0793333333333333	N21_12499	>5
2q_Bin_56	127706339.5	128317535545455	chr2	2q	5	522	q	224225951080403	0.124468366489031	0.0152	N21_12499	2024-05-03
2q_Bin_57	128317535545455	128928731590909	chr2	2q	0	523	q	206685798273363	0.0957871828632836	0.024375	N21_12499	0
2q_Bin_58	128928731590909	129539927636364	chr2	2q	0	524	q	205045765752123	0.0958452043114765	0.0595555555555556	N21_12499	0
2q_Bin_59	129539927636364	130151123681818	chr2	2q	2	525	q	217011123176503	0.0930601557249732	0.039	N21_12499	2024-02-01
2q_Bin_60	130151123681818	130762319727273	chr2	2q	7	526	q	216629064581302	0.117368294352785	0.0263333333333333	N21_12499	>5
2q_Bin_61	130762319727273	131373515772727	chr2	2q	3	527	q	212451237707676	0.121596542024827	0.0141428571428571	N21_12499	2024-05-03
2q_Bin_62	131373515772727	131984711818182	chr2	2q	4	528	q	214498689973664	0.0936741672149545	0.017125	N21_12499	2024-05-03
2q_Bin_63	131984711818182	132595907863636	chr2	2q	1	529	q	203453532994185	0.0880933588936437	0.026875	N21_12499	2024-02-01
2q_Bin_64	132595907863636	133207103909091	chr2	2q	2	530	q	201594041732028	0.119867073190269	0.000750000000000001	N21_12499	2024-02-01
2q_Bin_65	133207103909091	133818299954545	chr2	2q	0	531	q	211656898054068	0.0983323014783151	0.037	N21_12499	0
2q_Bin_66	133818299954545	134429496	chr2	2q	1	532	q	21342017336852	0.1228764065648	-0.021	N21_12499	2024-02-01
2q_Bin_67	134429496	135040692045455	chr2	2q	5	533	q	207431045023192	0.120770409545101	0.0466666666666667	N21_12499	2024-05-03
2q_Bin_68	135040692045455	135651888090909	chr2	2q	3	534	q	214018293418798	0.118070350233278	0.0264	N21_12499	2024-05-03
2q_Bin_69	135651888090909	136263084136364	chr2	2q	5	535	q	215764572570454	0.0764087616628328	-0.00225	N21_12499	2024-05-03
2q_Bin_70	136263084136364	136874280181818	chr2	2q	1	536	q	213631278093122	0.0869478979831706	0.024	N21_12499	2024-02-01
2q_Bin_71	136874280181818	137485476227273	chr2	2q	0	537	q	206701074124045	0.0815103832455366	0.053	N21_12499	0
2q_Bin_72	137485476227273	138096672272727	chr2	2q	1	538	q	215088979069752	0.0703348709610209	-0.0745	N21_12499	2024-02-01
2q_Bin_74	138707868318182	139319064363636	chr2	2q	0	540	q	206565274704322	0.074279306521417	0.0275	N21_12499	0
2q_Bin_75	139319064363636	139930260409091	chr2	2q	0	541	q	216770737532739	0.0710655547272582	0.0455	N21_12499	0
2q_Bin_79	141763848545455	142375044590909	chr2	2q	0	545	q	205070251579476	0.0635200026002154	-0.013	N21_12499	0
2q_Bin_80	142375044590909	142986240636364	chr2	2q	1	546	q	204746570934648	0.0656529659367333	0.022	N21_12499	2024-02-01
2q_Bin_82	143597436681818	144208632727273	chr2	2q	1	548	q	207472598802377	0.0582866038136673	-0.05675	N21_12499	2024-02-01
2q_Bin_83	144208632727273	144819828772727	chr2	2q	3	549	q	209347293021992	0.0596776385829044	-0.003	N21_12499	2024-05-03
2q_Bin_84	144819828772727	145431024818182	chr2	2q	0	550	q	204971207108151	0.0357760716718045	0.012125	N21_12499	0
2q_Bin_85	145431024818182	146042220863636	chr2	2q	0	551	q	206387050220786	0.0302024963521127	-0.007	N21_12499	0
2q_Bin_86	146042220863636	146653416909091	chr2	2q	0	552	q	20795134218849	0.0264261032354494	-0.025	N21_12499	0
2q_Bin_88	147264612954545	147875809	chr2	2q	1	554	q	211480749306412	0.055577051942497	-0.068	N21_12499	2024-02-01
2q_Bin_89	147875809	148487005045455	chr2	2q	2	555	q	210095362345713	0.0535750399276697	0.0085	N21_12499	2024-02-01
2q_Bin_90	148487005045455	149098201090909	chr2	2q	2	556	q	210629715630946	0.0480379051341497	0.003	N21_12499	2024-02-01
2q_Bin_91	149098201090909	149709397136364	chr2	2q	2	557	q	208175591896761	0.0122366533610476	0.01375	N21_12499	2024-02-01
2q_Bin_92	149709397136364	150320593181818	chr2	2q	0	558	q	207263418086836	0.0105391518209681	0.00725	N21_12499	0
2q_Bin_93	150320593181818	150931789227273	chr2	2q	1	559	q	20631214599845	0.000472555508057278	-0.01	N21_12499	2024-02-01
2q_Bin_94	150931789227273	151542985272727	chr2	2q	5	560	q	206517854511418	0.000411474712995609	-0.036	N21_12499	2024-05-03
2q_Bin_95	151542985272727	152154181318182	chr2	2q	3	561	q	206407424564883	0.000338055966500954	-0.016	N21_12499	2024-05-03
2q_Bin_96	152154181318182	152765377363636	chr2	2q	3	562	q	207055308805853	0.000431441048015223	-0.0106	N21_12499	2024-05-03
2q_Bin_97	152765377363636	153376573409091	chr2	2q	0	563	q	206631529908183	0.0030935079275315	0.0221428571428571	N21_12499	0
2q_Bin_98	153376573409091	153987769454545	chr2	2q	2	564	q	206532929820886	0.000487983438673755	0.0425	N21_12499	2024-02-01
2q_Bin_99	153987769454545	154598965.5	chr2	2q	0	565	q	207071541089136	0.00151658846340085	-0.0505	N21_12499	0
2q_Bin_101	155210161545455	155821357590909	chr2	2q	0	567	q	206595816429369	0.000408215287155614	-0.042	N21_12499	0
2q_Bin_104	157043749681818	157654945727273	chr2	2q	4	570	q	206472816496895	0.000341022260652626	-0.00125	N21_12499	2024-05-03
2q_Bin_105	157654945727273	158266141772727	chr2	2q	3	571	q	206907355631994	0.000440002754467401	-0.0185	N21_12499	2024-05-03
2q_Bin_106	158266141772727	158877337818182	chr2	2q	2	572	q	206830048067261	0.000324786702850497	0.01075	N21_12499	2024-02-01
2q_Bin_107	158877337818182	159488533863636	chr2	2q	3	573	q	205873380074046	0.00033423365433877	-0.01725	N21_12499	2024-05-03
2q_Bin_108	159488533863636	160099729909091	chr2	2q	4	574	q	206173781779376	0.000342385911229255	0.0098	N21_12499	2024-05-03
2q_Bin_109	160099729909091	160710925954545	chr2	2q	1	575	q	205746757342252	0.000393213679836492	-0.00825	N21_12499	2024-02-01
2q_Bin_110	160710925954545	161322122	chr2	2q	2	576	q	205983347413679	0.000353888000359469	0.018125	N21_12499	2024-02-01
2q_Bin_111	161322122	161933318045455	chr2	2q	2	577	q	206834296569627	0.00041849001077479	-0.0213333333333333	N21_12499	2024-02-01
2q_Bin_112	161933318045455	162544514090909	chr2	2q	5	578	q	206373159466836	0.000456495014738872	-0.0228571428571429	N21_12499	2024-05-03
2q_Bin_113	162544514090909	163155710136364	chr2	2q	0	579	q	206516731236455	0.000374762803713682	0.00566666666666667	N21_12499	0
2q_Bin_114	163155710136364	163766906181818	chr2	2q	1	580	q	206303896637829	0.000401501072208614	-0.0405	N21_12499	2024-02-01
2q_Bin_116	164378102227273	164989298272727	chr2	2q	3	582	q	206333389425707	0.000401519029147773	-0.0055	N21_12499	2024-05-03
2q_Bin_117	164989298272727	165600494318182	chr2	2q	3	583	q	206245390798043	0.000463312566356155	-0.0305	N21_12499	2024-05-03
2q_Bin_118	165600494318182	166211690363636	chr2	2q	4	584	q	206526978308257	0.000406381192002053	-0.0634	N21_12499	2024-05-03
2q_Bin_119	166211690363636	166822886409091	chr2	2q	1	585	q	206178444789109	0.000355365124049128	-0.02475	N21_12499	2024-02-01
2q_Bin_120	166822886409091	167434082454545	chr2	2q	1	586	q	206388663913213	0.000362526198998166	-0.0573333333333333	N21_12499	2024-02-01
2q_Bin_121	167434082454545	168045278.5	chr2	2q	2	587	q	206099613014483	0.000440383198958897	-0.021	N21_12499	2024-02-01
2q_Bin_122	168045278.5	168656474545455	chr2	2q	1	588	q	206099647498318	0.00035706511719424	-0.018	N21_12499	2024-02-01
2q_Bin_123	168656474545455	169267670590909	chr2	2q	4	589	q	206332758395485	0.000388597156068012	-0.02575	N21_12499	2024-05-03
2q_Bin_124	169267670590909	169878866636364	chr2	2q	10	590	q	20649704999716	0.000351623247947812	0.0204285714285714	N21_12499	>5
2q_Bin_125	169878866636364	170490062681818	chr2	2q	1	591	q	20654321338292	0.000336566435524519	-0.0221666666666667	N21_12499	2024-02-01
2q_Bin_126	170490062681818	171101258727273	chr2	2q	6	592	q	206579704183105	0.000392596103999439	-0.0175	N21_12499	>5
2q_Bin_127	171101258727273	171712454772727	chr2	2q	4	593	q	206505168632349	0.0003170109448485	0.017	N21_12499	2024-05-03
2q_Bin_128	171712454772727	172323650818182	chr2	2q	5	594	q	206904129004688	0.000414131017126504	0.0085	N21_12499	2024-05-03
2q_Bin_129	172323650818182	172934846863636	chr2	2q	4	595	q	206733650937317	0.000423899869132328	-0.0248333333333333	N21_12499	2024-05-03
2q_Bin_130	172934846863636	173546042909091	chr2	2q	1	596	q	206639430083918	0.000491047417850414	0.0186666666666667	N21_12499	2024-02-01
2q_Bin_131	173546042909091	174157238954545	chr2	2q	2	597	q	206473321817839	0.00040255181700789	-0.025375	N21_12499	2024-02-01
2q_Bin_132	174157238954545	174768435	chr2	2q	7	598	q	206582061853662	0.000392613867869968	0.0166666666666667	N21_12499	>5
2q_Bin_133	174768435	175379631045455	chr2	2q	2	599	q	206482115668678	0.000369490015168672	0.0187142857142857	N21_12499	2024-02-01
2q_Bin_134	175379631045455	175990827090909	chr2	2q	1	600	q	206554013640733	0.000382786550009985	0.0138571428571429	N21_12499	2024-02-01
2q_Bin_135	175990827090909	176602023136364	chr2	2q	13	601	q	206247024798879	0.000339058100302186	-0.028	N21_12499	>5
2q_Bin_136	176602023136364	177213219181818	chr2	2q	3	602	q	206425559829968	0.000506129008198089	0.01	N21_12499	2024-05-03
2q_Bin_137	177213219181818	177824415227273	chr2	2q	5	603	q	206346932562076	0.000320616212143548	0.0086	N21_12499	2024-05-03
2q_Bin_138	177824415227273	178435611272727	chr2	2q	3	604	q	206432947541053	0.000389255333334983	-0.0356	N21_12499	2024-05-03
2q_Bin_139	178435611272727	179046807318182	chr2	2q	5	605	q	2065012725433	0.00033101714434724	-0.0158333333333333	N21_12499	2024-05-03
2q_Bin_140	179046807318182	179658003363636	chr2	2q	2	606	q	206400007597665	0.000496253208113292	-0.0235	N21_12499	2024-02-01
2q_Bin_141	179658003363636	180269199409091	chr2	2q	1	607	q	206690462158755	0.000437219826218528	-0.00925	N21_12499	2024-02-01
2q_Bin_142	180269199409091	180880395454545	chr2	2q	0	608	q	207118556890741	0.00337187991102051	-0.042	N21_12499	0
2q_Bin_143	180880395454545	181491591.5	chr2	2q	2	609	q	20639793747618	0.000489978932101207	-0.097	N21_12499	2024-02-01
2q_Bin_144	181491591.5	182102787545455	chr2	2q	4	610	q	208223557796326	0.00617242444091271	-0.06075	N21_12499	2024-05-03
2q_Bin_145	182102787545455	182713983590909	chr2	2q	1	611	q	205774135097115	0.0506902107926591	-0.03075	N21_12499	2024-02-01
2q_Bin_146	182713983590909	183325179636364	chr2	2q	5	612	q	20583636915387	0.0586247563224191	-0.0363333333333333	N21_12499	2024-05-03
2q_Bin_147	183325179636364	183936375681818	chr2	2q	0	613	q	207976561924415	0.0181098238303483	-0.03225	N21_12499	0
2q_Bin_148	183936375681818	184547571727273	chr2	2q	0	614	q	206569837322147	0.0252158228838979	-0.0116666666666667	N21_12499	0
2q_Bin_150	185158767772727	185769963818182	chr2	2q	0	616	q	209777342219402	0.0251033103894411	-0.1	N21_12499	0
2q_Bin_152	186381159863636	186992355909091	chr2	2q	3	618	q	204209853938994	0.066430817466498	0.001	N21_12499	2024-05-03
2q_Bin_153	186992355909091	187603551954545	chr2	2q	2	619	q	203782572830345	0.0704238397885779	-0.00625	N21_12499	2024-02-01
2q_Bin_154	187603551954545	188214748	chr2	2q	0	620	q	205146820328349	0.0381739048706376	-0.006	N21_12499	0
2q_Bin_155	188214748	188825944045455	chr2	2q	1	621	q	207904016049206	0.073656754378582	-0.088	N21_12499	2024-02-01
2q_Bin_156	188825944045455	189437140090909	chr2	2q	2	622	q	216693467831889	0.0748731745322103	-0.0145	N21_12499	2024-02-01
2q_Bin_157	189437140090909	190048336136364	chr2	2q	9	623	q	214771589711042	0.0664997952008888	-0.0533333333333333	N21_12499	>5
2q_Bin_158	190048336136364	190659532181818	chr2	2q	6	624	q	205728929691653	0.0520303415628592	-0.025	N21_12499	>5
2q_Bin_159	190659532181818	191270728227273	chr2	2q	4	625	q	207012790170448	0.00568858405891647	-0.039	N21_12499	2024-05-03
2q_Bin_160	191270728227273	191881924272727	chr2	2q	1	626	q	206685676076131	0.000352905792826637	-0.026	N21_12499	2024-02-01
2q_Bin_161	191881924272727	192493120318182	chr2	2q	1	627	q	206402126819304	0.000333262579029783	-0.0238	N21_12499	2024-02-01
2q_Bin_162	192493120318182	193104316363636	chr2	2q	0	628	q	207947789723464	0.016632795887604	-0.0092	N21_12499	0
2q_Bin_168	196160296590909	196771492636364	chr2	2q	3	634	q	205892938056102	0.000430755802421401	-0.0126666666666667	N21_12499	2024-05-03
2q_Bin_169	196771492636364	197382688681818	chr2	2q	3	635	q	206457253204629	0.000465706724163837	-0.00575	N21_12499	2024-05-03
2q_Bin_170	197382688681818	197993884727273	chr2	2q	8	636	q	206838017569402	0.000359975128695802	0.034	N21_12499	>5
2q_Bin_171	197993884727273	198605080772727	chr2	2q	0	637	q	206329327541617	0.00039121740710391	0.01	N21_12499	0
2q_Bin_172	198605080772727	199216276818182	chr2	2q	0	638	q	206245908035513	0.000460744867609359	0.0226666666666667	N21_12499	0
2q_Bin_174	199827472863636	200438668909091	chr2	2q	4	640	q	206688355425605	0.000512002588602228	0.00433333333333333	N21_12499	2024-05-03
2q_Bin_175	200438668909091	201049864954545	chr2	2q	9	641	q	206633485788073	0.000440523704048456	0.027	N21_12499	>5
2q_Bin_176	201049864954545	201661061	chr2	2q	9	642	q	206375323526615	0.000399049557281436	-0.00928571428571429	N21_12499	>5
2q_Bin_177	201661061	202272257045455	chr2	2q	6	643	q	206078369830298	0.000364735882185265	-0.0413333333333333	N21_12499	>5
2q_Bin_178	202272257045455	202883453090909	chr2	2q	4	644	q	206228744837402	0.000401822288151984	-0.0242222222222222	N21_12499	2024-05-03
2q_Bin_179	202883453090909	203494649136364	chr2	2q	5	645	q	20623701947757	0.000327124888823823	0.0138333333333333	N21_12499	2024-05-03
2q_Bin_180	203494649136364	204105845181818	chr2	2q	3	646	q	206692837832034	0.000365448396513201	-0.0212	N21_12499	2024-05-03
2q_Bin_181	204105845181818	204717041227273	chr2	2q	1	647	q	206269344480221	0.000422782619573764	0.00142857142857143	N21_12499	2024-02-01
2q_Bin_182	204717041227273	205328237272727	chr2	2q	0	648	q	206169073265664	0.00038465060264577	-0.049	N21_12499	0
2q_Bin_184	205939433318182	206550629363636	chr2	2q	1	650	q	206352113233456	0.000414412516423786	-0.0246666666666667	N21_12499	2024-02-01
2q_Bin_185	206550629363636	207161825409091	chr2	2q	4	651	q	206285195471675	0.000340620824587865	0.022125	N21_12499	2024-05-03
2q_Bin_186	207161825409091	207773021454545	chr2	2q	4	652	q	206506958823481	0.000377482247452104	-0.0376	N21_12499	2024-05-03
2q_Bin_187	207773021454545	208384217.5	chr2	2q	9	653	q	206374489800371	0.000436163056614688	0.00416666666666667	N21_12499	>5
2q_Bin_188	208384217.5	208995413545455	chr2	2q	0	654	q	206437643127107	0.000445685315269922	0.0163333333333333	N21_12499	0
2q_Bin_189	208995413545455	209606609590909	chr2	2q	1	655	q	206757370641482	0.000460291134305064	-0.0125	N21_12499	2024-02-01
2q_Bin_191	210217805636364	210829001681818	chr2	2q	2	657	q	206732556103	0.000357196111784066	-0.0358	N21_12499	2024-02-01
2q_Bin_192	210829001681818	211440197727273	chr2	2q	1	658	q	205817842913562	0.000357342402648921	-0.0464	N21_12499	2024-02-01
2q_Bin_193	211440197727273	212051393772727	chr2	2q	0	659	q	206759265754771	0.000437313651619112	-0.089	N21_12499	0
2q_Bin_196	213273785863636	213884981909091	chr2	2q	1	662	q	206109015536823	0.000361090827031352	-0.0213333333333333	N21_12499	2024-02-01
2q_Bin_197	213884981909091	214496177954545	chr2	2q	1	663	q	206271978882748	0.000954076536421747	-0.036	N21_12499	2024-02-01
2q_Bin_199	215107374	215718570045455	chr2	2q	3	665	q	206476995292404	0.000265495767240535	-0.0176666666666667	N21_12499	2024-05-03
2q_Bin_200	215718570045455	216329766090909	chr2	2q	5	666	q	206580908402348	0.000448952448639488	0.0315	N21_12499	2024-05-03
2q_Bin_201	216329766090909	216940962136364	chr2	2q	4	667	q	206381720430239	0.000431358119408832	-0.005875	N21_12499	2024-05-03
2q_Bin_202	216940962136364	217552158181818	chr2	2q	1	668	q	20637185896662	0.00733240579648459	0.0102222222222222	N21_12499	2024-02-01
2q_Bin_203	217552158181818	218163354227273	chr2	2q	4	669	q	206398675819703	0.000372859492105673	0.0451666666666667	N21_12499	2024-05-03
2q_Bin_204	218163354227273	218774550272727	chr2	2q	17	670	q	206674376145348	0.000389978125577853	0.02	N21_12499	>5
2q_Bin_205	218774550272727	219385746318182	chr2	2q	21	671	q	20506203530149	0.0023065090841024	-0.0176	N21_12499	>5
2q_Bin_206	219385746318182	219996942363636	chr2	2q	10	672	q	208229005360243	0.097347064255301	-0.0400909090909091	N21_12499	>5
2q_Bin_207	219996942363636	220608138409091	chr2	2q	0	673	q	205447027550112	0.00682710412363959	-0.0086	N21_12499	0
2q_Bin_208	220608138409091	221219334454545	chr2	2q	0	674	q	205631656219542	0.00706513777913961	0.023	N21_12499	0
2q_Bin_210	221830530.5	222441726545455	chr2	2q	3	676	q	199931929441976	0.0526212763374976	-0.0155	N21_12499	2024-05-03
2q_Bin_211	222441726545455	223052922590909	chr2	2q	3	677	q	206090496254851	0.0525854768526381	0.015	N21_12499	2024-05-03
2q_Bin_212	223052922590909	223664118636364	chr2	2q	1	678	q	204750994532594	0.0508713088507215	0.004	N21_12499	2024-02-01
2q_Bin_213	223664118636364	224275314681818	chr2	2q	4	679	q	206046294757263	0.000342497675210738	0.00366666666666667	N21_12499	2024-05-03
2q_Bin_214	224275314681818	224886510727273	chr2	2q	3	680	q	206968602886004	0.000436191853740148	0.0085	N21_12499	2024-05-03
2q_Bin_215	224886510727273	225497706772727	chr2	2q	0	681	q	204565396236736	0.00825623734844398	-0.0328333333333333	N21_12499	0
2q_Bin_216	225497706772727	226108902818182	chr2	2q	0	682	q	204696966279777	0.00793582486072215	0.0125	N21_12499	0
2q_Bin_217	226108902818182	226720098863636	chr2	2q	0	683	q	206330090418631	0.00523690319601185	-0.048	N21_12499	0
2q_Bin_218	226720098863636	227331294909091	chr2	2q	5	684	q	206631200595905	0.000380786350667304	-0.0455	N21_12499	2024-05-03
2q_Bin_219	227331294909091	227942490954545	chr2	2q	4	685	q	206287100123123	0.000460976114275557	0.0308	N21_12499	2024-05-03
2q_Bin_220	227942490954545	228553687	chr2	2q	1	686	q	206591125114799	0.00587990398853353	-0.0268333333333333	N21_12499	2024-02-01
2q_Bin_221	228553687	229164883045455	chr2	2q	1	687	q	206926872460687	0.000334160723445307	0.04025	N21_12499	2024-02-01
2q_Bin_223	229776079090909	230387275136364	chr2	2q	5	689	q	206182182359355	0.00366574852125626	0.0575	N21_12499	2024-05-03
2q_Bin_224	230387275136364	230998471181818	chr2	2q	6	690	q	199011471966755	0.0493965837150378	-0.00228571428571429	N21_12499	>5
2q_Bin_225	230998471181818	231609667227273	chr2	2q	8	691	q	201454951393062	0.0311568841446524	0.0104285714285714	N21_12499	>5
2q_Bin_226	231609667227273	232220863272727	chr2	2q	5	692	q	206413122157155	0.000442661428403018	0.00833333333333333	N21_12499	2024-05-03
2q_Bin_227	232220863272727	232832059318182	chr2	2q	8	693	q	209337367153253	0.0337514670104091	0.0341111111111111	N21_12499	>5
2q_Bin_228	232832059318182	233443255363636	chr2	2q	1	694	q	209130972955729	0.0716124756789489	0.0355	N21_12499	2024-02-01
2q_Bin_229	233443255363636	234054451409091	chr2	2q	3	695	q	20601368224698	0.0760417986853914	0.0273	N21_12499	2024-05-03
2q_Bin_230	234054451409091	234665647454545	chr2	2q	1	696	q	211679910127405	0.0855087661636308	0.016	N21_12499	2024-02-01
2q_Bin_231	234665647454545	235276843.5	chr2	2q	2	697	q	210275735342599	0.0888148455528856	-0.0015	N21_12499	2024-02-01
2q_Bin_232	235276843.5	235888039545455	chr2	2q	1	698	q	216917463623114	0.0965970058011357	0.0261428571428571	N21_12499	2024-02-01
2q_Bin_233	235888039545455	236499235590909	chr2	2q	2	699	q	205226611652413	0.104061736887784	0.032	N21_12499	2024-02-01
2q_Bin_234	236499235590909	237110431636364	chr2	2q	2	700	q	213944985849438	0.120702310999981	-0.0085	N21_12499	2024-02-01
2q_Bin_235	237110431636364	237721627681818	chr2	2q	4	701	q	208885944190842	0.13000514002241	0.026875	N21_12499	2024-05-03
2q_Bin_236	237721627681818	238332823727273	chr2	2q	11	702	q	196421607845721	0.145077266165941	0.00728571428571429	N21_12499	>5
2q_Bin_237	238332823727273	238944019772727	chr2	2q	2	703	q	195123883546556	0.178036375309295	0.0120909090909091	N21_12499	2024-02-01
2q_Bin_238	238944019772727	239555215818182	chr2	2q	1	704	q	211992122137741	0.177240908198086	0.0362727272727273	N21_12499	2024-02-01
2q_Bin_239	239555215818182	240166411863636	chr2	2q	2	705	q	225158029068521	0.222426035756121	0.022	N21_12499	2024-02-01
2q_Bin_240	240166411863636	240777607909091	chr2	2q	7	706	q	226057678351859	0.24638746878092	0.0015	N21_12499	>5
2q_Bin_241	240777607909091	241388803954545	chr2	2q	8	707	q	205109221851865	0.377575575390654	0.00833333333333333	N21_12499	>5
2q_Bin_242	241388803954545	2.42e+08	chr2	2q	8	708	q	163782123141473	0.4198461951012	0.0129090909090909	N21_12499	>5
2q_Bin_243	2.42e+08	242193529	chr2	2q	0	709	q	200752178616014	0.076744206338176	0.006	N21_12499	0
3p_Bin_1	0	1000000	chr3	3p	2	710	p	206607781390666	0.0570402450614462	-0.0625	N21_12499	2024-02-01
3p_Bin_3	2000000	3000000	chr3	3p	1	712	p	197623855977062	0.0816977232028024	-0.14825	N21_12499	2024-02-01
3p_Bin_4	3000000	4000000	chr3	3p	5	713	p	207596634123487	0.0620937040374107	-0.0292	N21_12499	2024-05-03
3p_Bin_5	4000000	5000000	chr3	3p	5	714	p	197240313856035	0.087707696969975	0.006875	N21_12499	2024-05-03
3p_Bin_6	5000000	6000000	chr3	3p	2	715	p	19728109334694	0.164275172154178	0.00814285714285714	N21_12499	2024-02-01
3p_Bin_7	6000000	7000000	chr3	3p	1	716	p	201331098758126	0.0615432374678239	-0.057	N21_12499	2024-02-01
3p_Bin_9	8000000	9000000	chr3	3p	6	718	p	206019045132988	0.178238086717318	0.0111111111111111	N21_12499	>5
3p_Bin_10	9000000	10000000	chr3	3p	22	719	p	188557705823442	0.211435099172138	0.000666666666666666	N21_12499	>5
3p_Bin_11	10000000	1.1e+07	chr3	3p	13	720	p	215570626216551	0.362248252833506	0.02675	N21_12499	>5
3p_Bin_12	1.1e+07	1.2e+07	chr3	3p	4	721	p	162911666596058	0.305115594151718	0.00992307692307692	N21_12499	2024-05-03
3p_Bin_13	1.2e+07	1.3e+07	chr3	3p	10	722	p	196186316408173	0.200766625774078	-0.0143571428571429	N21_12499	>5
3p_Bin_14	1.3e+07	1.4e+07	chr3	3p	6	723	p	205679516977928	0.125053578650191	0.062	N21_12499	>5
3p_Bin_15	1.4e+07	1.5e+07	chr3	3p	10	724	p	206690065693406	0.0241439632676022	0.0481333333333333	N21_12499	>5
3p_Bin_16	1.5e+07	1.6e+07	chr3	3p	12	725	p	204355381292661	0.030927456112341	-0.0154285714285714	N21_12499	>5
3p_Bin_17	1.6e+07	1.7e+07	chr3	3p	5	726	p	198396936032358	0.0593251751382097	0.0239166666666667	N21_12499	2024-05-03
3p_Bin_18	1.7e+07	1.8e+07	chr3	3p	1	727	p	200296214769222	0.0634205859909569	-0.00466666666666667	N21_12499	2024-02-01
3p_Bin_19	1.8e+07	1.9e+07	chr3	3p	1	728	p	200442274487898	0.0635730032555003	-0.0108	N21_12499	2024-02-01
3p_Bin_20	1.9e+07	20000000	chr3	3p	4	729	p	206693302720445	0.0626618303524112	-0.0573333333333333	N21_12499	2024-05-03
3p_Bin_21	20000000	2.1e+07	chr3	3p	2	730	p	203298598969819	0.060906053918991	-0.00725	N21_12499	2024-02-01
3p_Bin_22	2.1e+07	2.2e+07	chr3	3p	1	731	p	204827301953081	0.0582789645465219	-0.042	N21_12499	2024-02-01
3p_Bin_23	2.2e+07	2.3e+07	chr3	3p	0	732	p	204490357001744	0.0158953609141021	-0.116	N21_12499	0
3p_Bin_24	2.3e+07	2.4e+07	chr3	3p	6	733	p	19876637158239	0.0563786279774831	0.0265555555555556	N21_12499	>5
3p_Bin_25	2.4e+07	2.5e+07	chr3	3p	1	734	p	199962352009663	0.0523688080270188	-0.0208333333333333	N21_12499	2024-02-01
3p_Bin_26	2.5e+07	2.6e+07	chr3	3p	4	735	p	204963267726366	0.0128599959988824	-0.0133333333333333	N21_12499	2024-05-03
3p_Bin_27	2.6e+07	2.7e+07	chr3	3p	1	736	p	206273234747534	0.000361576518893695	-0.016	N21_12499	2024-02-01
3p_Bin_28	2.7e+07	2.8e+07	chr3	3p	3	737	p	206639628913461	0.000405383078363206	-0.002	N21_12499	2024-05-03
3p_Bin_29	2.8e+07	2.9e+07	chr3	3p	4	738	p	207118297783653	0.000380689036721925	-0.005	N21_12499	2024-05-03
3p_Bin_30	2.9e+07	30000000	chr3	3p	1	739	p	205224729943927	0.00583149570499843	-0.01225	N21_12499	2024-02-01
3p_Bin_31	30000000	3.1e+07	chr3	3p	1	740	p	206450913694364	0.000446175516551161	-0.0185	N21_12499	2024-02-01
3p_Bin_32	3.1e+07	3.2e+07	chr3	3p	3	741	p	206963209044827	0.00034228929499446	0.00455555555555556	N21_12499	2024-05-03
3p_Bin_33	3.2e+07	3.3e+07	chr3	3p	8	742	p	205792262413714	0.000415597782800085	0.00733333333333333	N21_12499	>5
3p_Bin_34	3.3e+07	3.4e+07	chr3	3p	7	743	p	206238405340588	0.000474208656959294	0.0281666666666667	N21_12499	>5
3p_Bin_35	3.4e+07	3.5e+07	chr3	3p	0	744	p	206290124939435	0.00177939013785522	-0.003	N21_12499	0
3p_Bin_36	3.5e+07	3.6e+07	chr3	3p	1	745	p	206880106960971	0.000407945927783444	-0.00833333333333333	N21_12499	2024-02-01
3p_Bin_37	3.6e+07	3.7e+07	chr3	3p	5	746	p	20688588955407	0.000463580219743638	0.0148	N21_12499	2024-05-03
3p_Bin_38	3.7e+07	3.8e+07	chr3	3p	5	747	p	206136717799306	0.000394825869984742	0.0202	N21_12499	2024-05-03
3p_Bin_39	3.8e+07	3.9e+07	chr3	3p	12	748	p	206735234222706	0.000242461757991555	0.043	N21_12499	>5
3p_Bin_40	3.9e+07	40000000	chr3	3p	10	749	p	206637750614832	0.000384905077892768	-0.0205454545454545	N21_12499	>5
3p_Bin_41	40000000	4.1e+07	chr3	3p	7	750	p	206419275401834	0.000450038551007313	0.028	N21_12499	>5
3p_Bin_42	4.1e+07	4.2e+07	chr3	3p	2	751	p	206609654263178	0.000496896254969034	-0.001	N21_12499	2024-02-01
3p_Bin_43	4.2e+07	4.3e+07	chr3	3p	17	752	p	20721469271818	0.00639777195681737	0.0126470588235294	N21_12499	>5
3p_Bin_44	4.3e+07	4.4e+07	chr3	3p	5	753	p	215619240118673	0.0734858718616671	0.0218	N21_12499	2024-05-03
3p_Bin_45	4.4e+07	4.5e+07	chr3	3p	2	754	p	208954594118592	0.0900078763504089	0.0109285714285714	N21_12499	2024-02-01
3p_Bin_46	4.5e+07	4.6e+07	chr3	3p	10	755	p	238720737888451	0.206010600462651	0.0185	N21_12499	>5
3p_Bin_47	4.6e+07	4.7e+07	chr3	3p	14	756	p	212562364856396	0.387709501226092	0.014125	N21_12499	>5
3p_Bin_48	4.7e+07	4.8e+07	chr3	3p	11	757	p	204531575209392	0.376753218884719	-0.0412142857142857	N21_12499	>5
3p_Bin_49	4.8e+07	4.9e+07	chr3	3p	25	758	p	225390759895997	0.285242133418798	-0.0252	N21_12499	>5
3p_Bin_50	4.9e+07	50000000	chr3	3p	31	759	p	2123852028166	0.0295486521124478	-0.0418235294117647	N21_12499	>5
3p_Bin_51	50000000	5.1e+07	chr3	3p	26	760	p	206860622956478	0.000366289202420899	0.0120833333333333	N21_12499	>5
3p_Bin_52	5.1e+07	5.2e+07	chr3	3p	16	761	p	206621795324716	0.000395392058239876	0.0224444444444444	N21_12499	>5
3p_Bin_53	5.2e+07	5.3e+07	chr3	3p	28	762	p	205734745494764	0.002509727891638	0.00625	N21_12499	>5
3p_Bin_54	5.3e+07	5.4e+07	chr3	3p	9	763	p	207801937546935	0.0550491179026974	0.006	N21_12499	>5
3p_Bin_55	5.4e+07	5.5e+07	chr3	3p	1	764	p	202853160344283	0.0542352952797377	0.026	N21_12499	2024-02-01
3p_Bin_56	5.5e+07	5.6e+07	chr3	3p	3	765	p	203314748516571	0.052410248799102	0.0387142857142857	N21_12499	2024-05-03
3p_Bin_57	5.6e+07	5.7e+07	chr3	3p	3	766	p	206515937919471	0.0500819799234623	0.00883333333333333	N21_12499	2024-05-03
3p_Bin_58	5.7e+07	5.8e+07	chr3	3p	10	767	p	206641969375345	0.000413660216660013	-0.0123333333333333	N21_12499	>5
3p_Bin_59	5.8e+07	5.9e+07	chr3	3p	12	768	p	206707139724273	0.00039052948878702	0.0203571428571429	N21_12499	>5
3p_Bin_60	5.9e+07	60000000	chr3	3p	1	769	p	20645096695699	0.000432311909390634	0.0266	N21_12499	2024-02-01
3p_Bin_61	60000000	6.1e+07	chr3	3p	0	770	p	205501697366387	0.00272416369884767	0.017	N21_12499	0
3p_Bin_62	6.1e+07	6.2e+07	chr3	3p	1	771	p	206151692374952	0.000262173704649136	0.0484285714285714	N21_12499	2024-02-01
3p_Bin_63	6.2e+07	6.3e+07	chr3	3p	4	772	p	206721264472016	0.000418650919202316	0.0175	N21_12499	2024-05-03
3p_Bin_64	6.3e+07	6.4e+07	chr3	3p	4	773	p	206611873647819	0.000375355256793075	0.00514285714285714	N21_12499	2024-05-03
3p_Bin_65	6.4e+07	6.5e+07	chr3	3p	5	774	p	206568295932815	0.000404442156761875	0.0338333333333333	N21_12499	2024-05-03
3p_Bin_66	6.5e+07	6.6e+07	chr3	3p	0	775	p	206060719328029	0.000799878302572345	0.0142857142857143	N21_12499	0
3p_Bin_67	6.6e+07	6.7e+07	chr3	3p	1	776	p	206489626301062	0.000519716600725788	0.014	N21_12499	2024-02-01
3p_Bin_68	6.7e+07	6.8e+07	chr3	3p	2	777	p	2062908115285	0.00042307607643402	0.0035	N21_12499	2024-02-01
3p_Bin_69	6.8e+07	6.9e+07	chr3	3p	3	778	p	206874224224605	0.000340206512926458	-0.0365	N21_12499	2024-05-03
3p_Bin_70	6.9e+07	70000000	chr3	3p	6	779	p	206482213149255	0.000335591710717551	0.0114545454545455	N21_12499	>5
3p_Bin_71	70000000	7.1e+07	chr3	3p	1	780	p	206458852011321	0.000445728384794384	-0.093	N21_12499	2024-02-01
3p_Bin_72	7.1e+07	7.2e+07	chr3	3p	3	781	p	206971553319492	0.000366615327020502	0.0273571428571429	N21_12499	2024-05-03
3p_Bin_73	7.2e+07	7.3e+07	chr3	3p	5	782	p	206311707452675	0.000522753278738636	0.0674166666666667	N21_12499	2024-05-03
3p_Bin_74	7.3e+07	7.4e+07	chr3	3p	2	783	p	206077106260627	0.000428309634038884	0.0265	N21_12499	2024-02-01
3p_Bin_75	7.4e+07	7.5e+07	chr3	3p	1	784	p	206565910471183	0.00047885796192028	-0.0355	N21_12499	2024-02-01
3p_Bin_76	7.5e+07	7.6e+07	chr3	3p	4	785	p	206530210030018	0.000322020619073799	0.0096	N21_12499	2024-05-03
3p_Bin_77	7.6e+07	7.7e+07	chr3	3p	0	786	p	206194680009303	0.000475845689719496	-0.024	N21_12499	0
3p_Bin_78	7.7e+07	7.8e+07	chr3	3p	0	787	p	207235401054947	0.000343934382846858	-0.0256666666666667	N21_12499	0
3p_Bin_79	7.8e+07	7.9e+07	chr3	3p	1	788	p	206889486241011	0.000465062310019171	-0.007	N21_12499	2024-02-01
3p_Bin_80	7.9e+07	80000000	chr3	3p	0	789	p	206587667664437	0.000470622140716532	-0.054	N21_12499	0
3p_Bin_82	8.1e+07	8.2e+07	chr3	3p	1	791	p	206373649182022	0.000345157784741324	-0.054	N21_12499	2024-02-01
3p_Bin_86	8.5e+07	8.6e+07	chr3	3p	0	795	p	206732837980463	0.000387061436421535	0.041	N21_12499	0
3p_Bin_88	8.7e+07	8.8e+07	chr3	3p	2	797	p	206396231804744	0.000392890326830324	-0.007	N21_12499	2024-02-01
3p_Bin_89	8.8e+07	8.9e+07	chr3	3p	3	798	p	206688200175385	0.000491662096889329	0.00333333333333333	N21_12499	2024-05-03
3p_Bin_90	8.9e+07	90000000	chr3	3p	1	799	p	206807102325719	0.000407064044858422	0.0245	N21_12499	2024-02-01
3q_Bin_1	93655574	941825660505051	chr3	3q	4	802	q	206623810036687	0.00049699222866122	0.051	N21_12499	2024-05-03
3q_Bin_6	962905342525253	968175263030303	chr3	3q	2	807	q	206299075366115	0.000405986676254953	0.094	N21_12499	2024-02-01
3q_Bin_8	973445183535354	978715104040404	chr3	3q	2	809	q	206260932851671	0.000314576926427403	0.0233333333333333	N21_12499	2024-02-01
3q_Bin_9	978715104040404	983985024545455	chr3	3q	0	810	q	209313607378973	0.0190720851099377	-0.053	N21_12499	0
3q_Bin_10	983985024545455	989254945050505	chr3	3q	5	811	q	206117070427549	0.000349673088831746	-0.00633333333333333	N21_12499	2024-05-03
3q_Bin_11	989254945050505	994524865555556	chr3	3q	1	812	q	208322443912636	0.0199176780562437	-0.027	N21_12499	2024-02-01
3q_Bin_12	994524865555556	999794786060606	chr3	3q	3	813	q	206115924339799	0.0510471030794831	0.00516666666666667	N21_12499	2024-05-03
3q_Bin_13	999794786060606	100506470656566	chr3	3q	5	814	q	212967189873513	0.060485940284549	0.0205	N21_12499	2024-05-03
3q_Bin_14	100506470656566	101033462707071	chr3	3q	3	815	q	216725133708473	0.0677332546766876	-0.044	N21_12499	2024-05-03
3q_Bin_15	101033462707071	101560454757576	chr3	3q	2	816	q	215805298226489	0.0668813947039276	0.0283333333333333	N21_12499	2024-02-01
3q_Bin_16	101560454757576	102087446808081	chr3	3q	8	817	q	214237649626717	0.0622951922259493	-0.104	N21_12499	>5
3q_Bin_17	102087446808081	102614438858586	chr3	3q	0	818	q	208869129074281	0.0389657744609966	-0.09	N21_12499	0
3q_Bin_22	104722407060606	105249399111111	chr3	3q	0	823	q	20843442949752	0.0602655232530224	0.0345	N21_12499	0
3q_Bin_23	105249399111111	105776391161616	chr3	3q	2	824	q	213571394559924	0.0607236874917845	0.016	N21_12499	2024-02-01
3q_Bin_24	105776391161616	106303383212121	chr3	3q	0	825	q	207062097091542	0.0595626135869796	-0.088	N21_12499	0
3q_Bin_25	106303383212121	106830375262626	chr3	3q	0	826	q	207510789085288	0.0528036745981414	-0.051	N21_12499	0
3q_Bin_26	106830375262626	107357367313131	chr3	3q	2	827	q	208487981598624	0.0400512954572386	-0.0206666666666667	N21_12499	2024-02-01
3q_Bin_27	107357367313131	107884359363636	chr3	3q	2	828	q	207289094364395	0.0602497594221504	0.0286	N21_12499	2024-02-01
3q_Bin_28	107884359363636	108411351414141	chr3	3q	3	829	q	208364049473019	0.057390761811092	-0.0116	N21_12499	2024-05-03
3q_Bin_29	108411351414141	108938343464646	chr3	3q	2	830	q	205228780908615	0.0523955253734229	-0.043	N21_12499	2024-02-01
3q_Bin_30	108938343464646	109465335515152	chr3	3q	2	831	q	210905750989011	0.0305496000082435	0.009	N21_12499	2024-02-01
3q_Bin_33	110519319616162	111046311666667	chr3	3q	0	834	q	21017058967078	0.028835968985955	-0.0155	N21_12499	0
3q_Bin_34	111046311666667	111573303717172	chr3	3q	2	835	q	210543569518738	0.0530131979163088	0.0074	N21_12499	2024-02-01
3q_Bin_35	111573303717172	112100295767677	chr3	3q	6	836	q	207505357834617	0.0452470460540219	-0.0162857142857143	N21_12499	>5
3q_Bin_36	112100295767677	112627287818182	chr3	3q	6	837	q	212735034636808	0.0575535389801572	-0.0196666666666667	N21_12499	>5
3q_Bin_37	112627287818182	113154279868687	chr3	3q	3	838	q	211764985778748	0.058101932503229	0.015	N21_12499	2024-05-03
3q_Bin_38	113154279868687	113681271919192	chr3	3q	5	839	q	205024608646841	0.061339752663746	-0.0134285714285714	N21_12499	2024-05-03
3q_Bin_39	113681271919192	114208263969697	chr3	3q	6	840	q	205025126274946	0.0581275031022753	0.000166666666666667	N21_12499	>5
3q_Bin_40	114208263969697	114735256020202	chr3	3q	3	841	q	208422621628907	0.0579632837876158	-0.117	N21_12499	2024-05-03
3q_Bin_41	114735256020202	115262248070707	chr3	3q	0	842	q	206564656088788	0.0261281909397275	-0.0545	N21_12499	0
3q_Bin_42	115262248070707	115789240121212	chr3	3q	1	843	q	21347074120518	0.0537937358052477	0.011	N21_12499	2024-02-01
3q_Bin_43	115789240121212	116316232171717	chr3	3q	1	844	q	213321055954601	0.0529089858857058	-0.117	N21_12499	2024-02-01
3q_Bin_44	116316232171717	116843224222222	chr3	3q	1	845	q	206569581673208	0.0200953671981555	0.054	N21_12499	2024-02-01
3q_Bin_45	116843224222222	117370216272727	chr3	3q	0	846	q	208417160723688	0.0205156266982665	0	N21_12499	0
3q_Bin_46	117370216272727	117897208323232	chr3	3q	0	847	q	209320942844012	0.0185179382625115	-0.035	N21_12499	0
3q_Bin_48	118424200373737	118951192424242	chr3	3q	1	849	q	208092448107482	0.0504290501741691	-0.000750000000000001	N21_12499	2024-02-01
3q_Bin_49	118951192424242	119478184474747	chr3	3q	4	850	q	207052142295701	0.00349387435149094	0.010875	N21_12499	2024-05-03
3q_Bin_50	119478184474747	120005176525253	chr3	3q	9	851	q	206199901516546	0.000344446404272361	0.0135	N21_12499	>5
3q_Bin_51	120005176525253	120532168575758	chr3	3q	3	852	q	206171798106026	0.000419896042318368	-0.0115	N21_12499	2024-05-03
3q_Bin_53	121059160626263	121586152676768	chr3	3q	1	854	q	208795760992258	0.0212390718472569	-0.0226666666666667	N21_12499	2024-02-01
3q_Bin_54	121586152676768	122113144727273	chr3	3q	7	855	q	211519304343882	0.0358242628517544	-0.0341428571428571	N21_12499	>5
3q_Bin_55	122113144727273	122640136777778	chr3	3q	9	856	q	209749378301701	0.0554906819761488	-0.0045	N21_12499	>5
3q_Bin_56	122640136777778	123167128828283	chr3	3q	5	857	q	206797030846027	0.0566121132161242	0.057625	N21_12499	2024-05-03
3q_Bin_57	123167128828283	123694120878788	chr3	3q	5	858	q	204900726125367	0.056755669247281	0.048	N21_12499	2024-05-03
3q_Bin_58	123694120878788	124221112929293	chr3	3q	3	859	q	205147196023726	0.0589110283190628	0.0315	N21_12499	2024-05-03
3q_Bin_59	124221112929293	124748104979798	chr3	3q	1	860	q	206991699315902	0.0597707270701979	0.0215	N21_12499	2024-02-01
3q_Bin_60	124748104979798	125275097030303	chr3	3q	5	861	q	213096567194527	0.0541829251690594	0.01925	N21_12499	2024-05-03
3q_Bin_61	125275097030303	125802089080808	chr3	3q	2	862	q	212835589935414	0.0524916878379718	0.0324285714285714	N21_12499	2024-02-01
3q_Bin_62	125802089080808	126329081131313	chr3	3q	6	863	q	206194125744777	0.0525518601378551	0.0435555555555556	N21_12499	>5
3q_Bin_63	126329081131313	126856073181818	chr3	3q	7	864	q	207895580623097	0.0177705109628558	0.0558571428571429	N21_12499	>5
3q_Bin_64	126856073181818	127383065232323	chr3	3q	1	865	q	206471222215156	0.000341034914219464	0.057	N21_12499	2024-02-01
3q_Bin_65	127383065232323	127910057282828	chr3	3q	5	866	q	206445745334033	0.00036580687453939	0.0187777777777778	N21_12499	2024-05-03
3q_Bin_66	127910057282828	128437049333333	chr3	3q	4	867	q	206450924478335	0.000426042853660058	0.0631428571428571	N21_12499	2024-05-03
3q_Bin_67	128437049333333	128964041383838	chr3	3q	5	868	q	206681480498824	0.00047777613465378	0.0072	N21_12499	2024-05-03
3q_Bin_68	128964041383838	129491033434343	chr3	3q	10	869	q	206509586924046	0.000351657117336512	-0.01175	N21_12499	>5
3q_Bin_69	129491033434343	130018025484848	chr3	3q	6	870	q	206508437130647	0.000478865344069994	0.061	N21_12499	>5
3q_Bin_70	130018025484848	130545017535354	chr3	3q	1	871	q	21314285304214	0.0152231439760082	-0.09625	N21_12499	2024-02-01
3q_Bin_71	130545017535354	131072009585859	chr3	3q	5	872	q	207382701475416	0.00358214267273213	-0.0253333333333333	N21_12499	2024-05-03
3q_Bin_72	131072009585859	131599001636364	chr3	3q	3	873	q	207787683832665	0.0488756854973067	-0.0116666666666667	N21_12499	2024-05-03
3q_Bin_73	131599001636364	132125993686869	chr3	3q	0	874	q	223359754783042	0.0415248937889205	-0.097	N21_12499	0
3q_Bin_74	132125993686869	132652985737374	chr3	3q	4	875	q	211024891392954	0.0514607696297363	-0.033	N21_12499	2024-05-03
3q_Bin_75	132652985737374	133179977787879	chr3	3q	4	876	q	204018176695184	0.0588525424588407	0.0105	N21_12499	2024-05-03
3q_Bin_76	133179977787879	133706969838384	chr3	3q	3	877	q	210634944456068	0.112546143944687	0.0227142857142857	N21_12499	2024-05-03
3q_Bin_77	133706969838384	134233961888889	chr3	3q	6	878	q	243394552172242	0.205931987362621	0.0105714285714286	N21_12499	>5
3q_Bin_78	134233961888889	134760953939394	chr3	3q	4	879	q	220462502346541	0.555845135951093	0.04075	N21_12499	2024-05-03
3q_Bin_79	134760953939394	135287945989899	chr3	3q	0	880	q	290588711780576	0.18374434964842	-0.012	N21_12499	0
3q_Bin_80	135287945989899	135814938040404	chr3	3q	0	881	q	292394328963335	0.231696308417022	-0.019	N21_12499	0
3q_Bin_81	135814938040404	136341930090909	chr3	3q	4	882	q	336030760263733	0.825810556356921	0.0106	N21_12499	2024-05-03
3q_Bin_82	136341930090909	136868922141414	chr3	3q	2	883	q	291580440274225	0.972664107387409	0.0208333333333333	N21_12499	2024-02-01
3q_Bin_84	137395914191919	137922906242424	chr3	3q	0	885	q	365133976354115	0.311224984065379	0.108333333333333	N21_12499	0
3q_Bin_85	137922906242424	138449898292929	chr3	3q	6	886	q	408237586833302	0.777095213923883	0.16	N21_12499	>5
3q_Bin_86	138449898292929	138976890343434	chr3	3q	4	887	q	390413062709519	0.784251166017324	0.1304	N21_12499	2024-05-03
3q_Bin_87	138976890343434	139503882393939	chr3	3q	2	888	q	486547425631475	0.748864218194486	0.168571428571429	N21_12499	2024-02-01
3q_Bin_88	139503882393939	140030874444444	chr3	3q	3	889	q	35330623154997	0.719932775066682	0.187	N21_12499	2024-05-03
3q_Bin_89	140030874444444	140557866494949	chr3	3q	0	890	q	465915179547699	0.535690835065988	0.167	N21_12499	0
3q_Bin_90	140557866494949	141084858545455	chr3	3q	2	891	q	373986614756867	0.661449413691806	0.208	N21_12499	2024-02-01
3q_Bin_91	141084858545455	14161185059596	chr3	3q	3	892	q	46002121075157	0.524153502605346	0.185625	N21_12499	2024-05-03
3q_Bin_92	14161185059596	142138842646465	chr3	3q	4	893	q	46104935558998	0.439656301120435	0.191666666666667	N21_12499	2024-05-03
3q_Bin_93	142138842646465	14266583469697	chr3	3q	4	894	q	458426537619463	0.466762787599949	0.1575	N21_12499	2024-05-03
3q_Bin_94	14266583469697	143192826747475	chr3	3q	6	895	q	470629365850592	0.486760933400138	0.2195	N21_12499	>5
3q_Bin_95	143192826747475	14371981879798	chr3	3q	1	896	q	459933501701868	0.508832741820108	0.2	N21_12499	2024-02-01
3q_Bin_99	145300794949495	145827787	chr3	3q	0	900	q	460143140454979	0.45212817772806	-0.008	N21_12499	0
3q_Bin_100	145827787	146354779050505	chr3	3q	2	901	q	530563592393036	0.508893879624306	0.1914	N21_12499	2024-02-01
3q_Bin_102	14688177110101	147408763151515	chr3	3q	2	903	q	542873737584294	0.520611090937865	0.1485	N21_12499	2024-02-01
3q_Bin_103	147408763151515	14793575520202	chr3	3q	0	904	q	495334285310595	0.421830413191497	0.134	N21_12499	0
3q_Bin_104	14793575520202	148462747252525	chr3	3q	0	905	q	501140053439928	0.415357740336566	0.169	N21_12499	0
3q_Bin_105	148462747252525	14898973930303	chr3	3q	2	906	q	521586607076886	0.401578909233308	0.235	N21_12499	2024-02-01
3q_Bin_106	14898973930303	149516731353535	chr3	3q	6	907	q	513187018014132	0.515974599892268	0.206	N21_12499	>5
3q_Bin_107	149516731353535	15004372340404	chr3	3q	6	908	q	483606480967871	0.440586623609536	0.186333333333333	N21_12499	>5
3q_Bin_108	15004372340404	150570715454545	chr3	3q	4	909	q	466572446318343	0.372260885376235	0.169857142857143	N21_12499	2024-05-03
3q_Bin_109	150570715454545	151097707505051	chr3	3q	6	910	q	492774963530975	0.364652847620076	0.2584	N21_12499	>5
3q_Bin_110	151097707505051	151624699555556	chr3	3q	5	911	q	475248833241462	0.362296954953381	0.21	N21_12499	2024-05-03
3q_Bin_111	151624699555556	152151691606061	chr3	3q	2	912	q	487630179640658	0.368741641641635	0.24725	N21_12499	2024-02-01
3q_Bin_112	152151691606061	152678683656566	chr3	3q	2	913	q	497796298477523	0.359133408105686	0.236333333333333	N21_12499	2024-02-01
3q_Bin_113	152678683656566	153205675707071	chr3	3q	2	914	q	506230640072818	0.351807449995617	0.1835	N21_12499	2024-02-01
3q_Bin_115	153732667757576	154259659808081	chr3	3q	1	916	q	460911856747291	0.351357908464909	0.205	N21_12499	2024-02-01
3q_Bin_116	154259659808081	154786651858586	chr3	3q	0	917	q	433710146116119	0.374836663269334	0.247	N21_12499	0
3q_Bin_117	154786651858586	155313643909091	chr3	3q	0	918	q	498942857168576	0.37935658785826	0.182	N21_12499	0
3q_Bin_118	155313643909091	155840635959596	chr3	3q	3	919	q	435889182265114	0.346549716275223	0.178	N21_12499	2024-05-03
3q_Bin_119	155840635959596	156367628010101	chr3	3q	2	920	q	455642414082953	0.37225554094444	0.226	N21_12499	2024-02-01
3q_Bin_120	156367628010101	156894620060606	chr3	3q	5	921	q	454532565777289	0.43080962837693	0.1882	N21_12499	2024-05-03
3q_Bin_121	156894620060606	157421612111111	chr3	3q	4	922	q	422813041499628	0.428230132434651	0.2164	N21_12499	2024-05-03
3q_Bin_122	157421612111111	157948604161616	chr3	3q	2	923	q	454193240610375	0.415557512603008	0.197	N21_12499	2024-02-01
3q_Bin_123	157948604161616	158475596212121	chr3	3q	2	924	q	452945058177637	0.598685170346115	0.172333333333333	N21_12499	2024-02-01
3q_Bin_124	158475596212121	159002588262626	chr3	3q	5	925	q	379248121869592	0.588642765685281	0.220333333333333	N21_12499	2024-05-03
3q_Bin_125	159002588262626	159529580313131	chr3	3q	2	926	q	489078578938791	0.442266181017997	0.181	N21_12499	2024-02-01
3q_Bin_126	159529580313131	160056572363636	chr3	3q	4	927	q	460398784007941	0.48037633898391	0.17225	N21_12499	2024-05-03
3q_Bin_127	160056572363636	160583564414141	chr3	3q	5	928	q	437624759076591	0.627754860196752	0.1876	N21_12499	2024-05-03
3q_Bin_128	160583564414141	161110556464646	chr3	3q	3	929	q	396225105512449	0.656607754692082	0.19425	N21_12499	2024-05-03
3q_Bin_136	164799500818182	165326492868687	chr3	3q	2	937	q	336594215187569	0.673780558166176	0.068	N21_12499	2024-02-01
3q_Bin_140	166907469020202	167434461070707	chr3	3q	1	941	q	402030145726978	0.710394395559106	0.206	N21_12499	2024-02-01
3q_Bin_141	167434461070707	167961453121212	chr3	3q	4	942	q	367817894858679	0.820497135414774	0.186333333333333	N21_12499	2024-05-03
3q_Bin_142	167961453121212	168488445171717	chr3	3q	1	943	q	332645787462686	106930941745632	0.24	N21_12499	2024-02-01
3q_Bin_143	168488445171717	169015437222222	chr3	3q	0	944	q	330255229508716	0.777437823109159	0.176	N21_12499	0
3q_Bin_144	169015437222222	169542429272727	chr3	3q	1	945	q	426322594641427	108482981111117	0.18525	N21_12499	2024-02-01
3q_Bin_145	169542429272727	170069421323232	chr3	3q	5	946	q	25895837298392	107223329486041	0.198166666666667	N21_12499	2024-05-03
3q_Bin_146	170069421323232	170596413373737	chr3	3q	5	947	q	39165123915395	106235595010615	0.2262	N21_12499	2024-05-03
3q_Bin_147	170596413373737	171123405424242	chr3	3q	3	948	q	280952557984444	107717293089433	0.231	N21_12499	2024-05-03
3q_Bin_148	171123405424242	171650397474747	chr3	3q	1	949	q	279142868047708	107655583493042	0.242571428571429	N21_12499	2024-02-01
3q_Bin_149	171650397474747	172177389525253	chr3	3q	1	950	q	334612027212222	108261329398582	0.249833333333333	N21_12499	2024-02-01
3q_Bin_150	172177389525253	172704381575758	chr3	3q	2	951	q	207826004720104	107361760336122	0.199	N21_12499	2024-02-01
3q_Bin_151	172704381575758	173231373626263	chr3	3q	1	952	q	407087490804156	111044740533197	0.1935	N21_12499	2024-02-01
3q_Bin_152	173231373626263	173758365676768	chr3	3q	1	953	q	216196508485164	111276987045615	0.192	N21_12499	2024-02-01
3q_Bin_153	173758365676768	174285357727273	chr3	3q	0	954	q	3466771483029	0.939025016861329	0.168	N21_12499	0
3q_Bin_155	174812349777778	175339341828283	chr3	3q	0	956	q	307240491316098	0.926271819606124	0.259	N21_12499	0
3q_Bin_158	176393325929293	176920317979798	chr3	3q	1	959	q	202656657265666	0.921550865057603	0.255	N21_12499	2024-02-01
3q_Bin_159	176920317979798	177447310030303	chr3	3q	1	960	q	355316629264776	110305690499609	0.2408	N21_12499	2024-02-01
3q_Bin_160	177447310030303	177974302080808	chr3	3q	0	961	q	221131757784584	0.931673515280999	0.234	N21_12499	0
3q_Bin_161	177974302080808	178501294131313	chr3	3q	1	962	q	241235092326916	109921330831361	0.2355	N21_12499	2024-02-01
3q_Bin_162	178501294131313	179028286181818	chr3	3q	2	963	q	242418291641242	110332607426237	0.214	N21_12499	2024-02-01
3q_Bin_163	179028286181818	179555278232323	chr3	3q	5	964	q	220042515716888	108701872311735	0.172166666666667	N21_12499	2024-05-03
3q_Bin_164	179555278232323	180082270282828	chr3	3q	5	965	q	305798404421565	101496633105166	0.1865	N21_12499	2024-05-03
3q_Bin_165	180082270282828	180609262333333	chr3	3q	2	966	q	259741023436205	105760792407216	0.163	N21_12499	2024-02-01
3q_Bin_166	180609262333333	181136254383838	chr3	3q	3	967	q	227679219120849	10614090703707	0.197	N21_12499	2024-05-03
3q_Bin_167	181136254383838	181663246434343	chr3	3q	0	968	q	363082254205961	0.893346458964457	0.185333333333333	N21_12499	0
3q_Bin_168	181663246434343	182190238484848	chr3	3q	2	969	q	226629622812055	104959187905873	0.25	N21_12499	2024-02-01
3q_Bin_169	182190238484848	182717230535354	chr3	3q	0	970	q	368201934500835	0.878092825158889	0.1955	N21_12499	0
3q_Bin_170	182717230535354	183244222585859	chr3	3q	6	971	q	282649973009021	103750711574891	0.176571428571429	N21_12499	>5
3q_Bin_171	183244222585859	183771214636364	chr3	3q	4	972	q	29898126772585	10510554011854	0.159571428571429	N21_12499	2024-05-03
3q_Bin_172	183771214636364	184298206686869	chr3	3q	10	973	q	378174392570277	109925869126446	0.134	N21_12499	>5
3q_Bin_173	184298206686869	184825198737374	chr3	3q	10	974	q	35796040815017	113503033805293	0.1645	N21_12499	>5
3q_Bin_174	184825198737374	185352190787879	chr3	3q	3	975	q	200816775377644	116987401609197	0.175714285714286	N21_12499	2024-05-03
3q_Bin_175	185352190787879	185879182838384	chr3	3q	4	976	q	24069969633675	116593212657703	0.178428571428571	N21_12499	2024-05-03
3q_Bin_176	185879182838384	186406174888889	chr3	3q	3	977	q	291347437547791	116098129114297	0.157714285714286	N21_12499	2024-05-03
3q_Bin_177	186406174888889	186933166939394	chr3	3q	8	978	q	382977432293298	115293578082813	0.197428571428571	N21_12499	>5
3q_Bin_178	186933166939394	187460158989899	chr3	3q	4	979	q	176398961293916	115821537567855	0.2246	N21_12499	2024-05-03
3q_Bin_179	187460158989899	187987151040404	chr3	3q	2	980	q	306687250491728	114291248998102	0.228	N21_12499	2024-02-01
3q_Bin_180	187987151040404	188514143090909	chr3	3q	2	981	q	359315440261378	113246414254648	0.2355	N21_12499	2024-02-01
3q_Bin_181	188514143090909	189041135141414	chr3	3q	2	982	q	216127237356674	105231472367055	0.2315	N21_12499	2024-02-01
3q_Bin_182	189041135141414	189568127191919	chr3	3q	0	983	q	187198111544737	107613513071106	0.2225	N21_12499	0
3q_Bin_183	189568127191919	190095119242424	chr3	3q	2	984	q	36424268112176	113942676500122	0.2584	N21_12499	2024-02-01
3q_Bin_184	190095119242424	190622111292929	chr3	3q	4	985	q	213961552971802	113490774339311	0.206333333333333	N21_12499	2024-05-03
3q_Bin_185	190622111292929	191149103343434	chr3	3q	1	986	q	244616335957722	106503399080889	0.223666666666667	N21_12499	2024-02-01
3q_Bin_187	191676095393939	192203087444444	chr3	3q	1	988	q	345382414092827	11142550130829	0.160333333333333	N21_12499	2024-02-01
3q_Bin_188	192203087444444	192730079494949	chr3	3q	0	989	q	260028026164555	0.991805684707838	0.19825	N21_12499	0
3q_Bin_189	192730079494949	193257071545455	chr3	3q	2	990	q	306705202659496	111076897597753	0.228	N21_12499	2024-02-01
3q_Bin_190	193257071545455	19378406359596	chr3	3q	4	991	q	361347066192651	108745274979585	0.246571428571429	N21_12499	2024-05-03
3q_Bin_191	19378406359596	194311055646465	chr3	3q	2	992	q	288818106215018	0.719248932908948	0.1845	N21_12499	2024-02-01
3q_Bin_192	194311055646465	19483804769697	chr3	3q	8	993	q	307352075624727	107224513899714	0.207875	N21_12499	>5
3q_Bin_193	19483804769697	195365039747475	chr3	3q	2	994	q	34352457641286	106699342826155	0.170571428571429	N21_12499	2024-02-01
3q_Bin_194	195365039747475	19589203179798	chr3	3q	4	995	q	204559109587156	104024714821596	0.133222222222222	N21_12499	2024-05-03
3q_Bin_195	19589203179798	196419023848485	chr3	3q	9	996	q	299021846479439	103049183788651	0.147625	N21_12499	>5
3q_Bin_196	196419023848485	19694601589899	chr3	3q	11	997	q	295390003605449	100333982632281	0.1545	N21_12499	>5
3q_Bin_197	19694601589899	197473007949495	chr3	3q	5	998	q	2378468815942	107330737890543	0.146	N21_12499	2024-05-03
3q_Bin_198	197473007949495	1.98e+08	chr3	3q	6	999	q	193948129128903	110500600246115	0.1825	N21_12499	>5
4p_Bin_1	0	1000000	chr4	4p	14	1001	p	120968952127693	0.616576270789175	-0.0140666666666667	N21_12499	>5
4p_Bin_2	1000000	2000000	chr4	4p	14	1002	p	21249029856338	0.536751424659947	0.0137222222222222	N21_12499	>5
4p_Bin_3	2000000	3000000	chr4	4p	16	1003	p	191375324414334	0.313048085637237	-0.01125	N21_12499	>5
4p_Bin_4	3000000	4000000	chr4	4p	7	1004	p	200172148438587	0.205553430312121	0.00311764705882353	N21_12499	>5
4p_Bin_5	4000000	5000000	chr4	4p	6	1005	p	201665806724948	0.192406922194883	0.0230714285714286	N21_12499	>5
4p_Bin_6	5000000	6000000	chr4	4p	6	1006	p	198401731674912	0.17964272378877	0.044	N21_12499	>5
4p_Bin_7	6000000	7000000	chr4	4p	10	1007	p	207010812549509	0.0710547821222823	0.0238333333333333	N21_12499	>5
4p_Bin_8	7000000	8000000	chr4	4p	7	1008	p	208176922260852	0.0542066646669703	0.037	N21_12499	>5
4p_Bin_9	8000000	9000000	chr4	4p	5	1009	p	203574196215419	0.0208511563708857	0.0497142857142857	N21_12499	2024-05-03
4p_Bin_10	9000000	10000000	chr4	4p	3	1010	p	20605442586401	0.000394131137683833	0.0128	N21_12499	2024-05-03
4p_Bin_11	10000000	1.1e+07	chr4	4p	2	1011	p	206469238352871	0.000466647272770156	0.031	N21_12499	2024-02-01
4p_Bin_12	1.1e+07	1.2e+07	chr4	4p	1	1012	p	20665923131014	0.000345310181357524	0.0202	N21_12499	2024-02-01
4p_Bin_13	1.2e+07	1.3e+07	chr4	4p	0	1013	p	20335551036313	0.0219222179590731	-0.088	N21_12499	0
4p_Bin_14	1.3e+07	1.4e+07	chr4	4p	3	1014	p	206501976367723	0.000484190069608649	0.0298	N21_12499	2024-05-03
4p_Bin_15	1.4e+07	1.5e+07	chr4	4p	1	1015	p	205286094701558	0.00945389130465525	-0.0065	N21_12499	2024-02-01
4p_Bin_16	1.5e+07	1.6e+07	chr4	4p	8	1016	p	207754092380181	0.0317843621844913	0.00972727272727273	N21_12499	>5
4p_Bin_17	1.6e+07	1.7e+07	chr4	4p	3	1017	p	208956168968454	0.013250396736314	0.0134166666666667	N21_12499	2024-05-03
4p_Bin_18	1.7e+07	1.8e+07	chr4	4p	7	1018	p	206494440417555	0.000437650789857977	0.0202857142857143	N21_12499	>5
4p_Bin_19	1.8e+07	1.9e+07	chr4	4p	0	1019	p	206352378596064	0.00108038075912737	-0.037	N21_12499	0
4p_Bin_20	1.9e+07	20000000	chr4	4p	0	1020	p	207048137442507	0.00105513566286408	-0.033	N21_12499	0
4p_Bin_21	20000000	2.1e+07	chr4	4p	3	1021	p	20666332602471	0.000392940995901145	-0.0196	N21_12499	2024-05-03
4p_Bin_22	2.1e+07	2.2e+07	chr4	4p	0	1022	p	206472592368528	0.000853124209902591	-0.0475	N21_12499	0
4p_Bin_23	2.2e+07	2.3e+07	chr4	4p	1	1023	p	206653272456534	0.000359951769162223	0.003	N21_12499	2024-02-01
4p_Bin_24	2.3e+07	2.4e+07	chr4	4p	1	1024	p	206506022574243	0.000440192862666287	0.0203333333333333	N21_12499	2024-02-01
4p_Bin_25	2.4e+07	2.5e+07	chr4	4p	4	1025	p	206355050079668	0.000428815950818766	0.0596666666666667	N21_12499	2024-05-03
4p_Bin_26	2.5e+07	2.6e+07	chr4	4p	8	1026	p	206617675818819	0.000285882924911569	0.0314545454545455	N21_12499	>5
4p_Bin_27	2.6e+07	2.7e+07	chr4	4p	3	1027	p	206695907305415	0.000435579054540358	0.03	N21_12499	2024-05-03
4p_Bin_28	2.7e+07	2.8e+07	chr4	4p	0	1028	p	205868825692168	0.00321111622299253	0.0645	N21_12499	0
4p_Bin_29	2.8e+07	2.9e+07	chr4	4p	0	1029	p	206143998628835	0.00688332693373957	-0.088	N21_12499	0
4p_Bin_31	30000000	3.1e+07	chr4	4p	1	1031	p	20624568604613	0.000384447218062499	-0.045	N21_12499	2024-02-01
4p_Bin_32	3.1e+07	3.2e+07	chr4	4p	0	1032	p	205188034780861	0.0329466327549067	-0.033	N21_12499	0
4p_Bin_37	3.6e+07	3.7e+07	chr4	4p	1	1037	p	190130786552959	0.129466673462991	0.031	N21_12499	2024-02-01
4p_Bin_38	3.7e+07	3.8e+07	chr4	4p	6	1038	p	199648224633279	0.10221944563387	0.0158571428571429	N21_12499	>5
4p_Bin_39	3.8e+07	3.9e+07	chr4	4p	6	1039	p	19849778553282	0.109565157064593	0.00861538461538462	N21_12499	>5
4p_Bin_40	3.9e+07	40000000	chr4	4p	11	1040	p	183859939970446	0.218037376179796	-0.00533333333333333	N21_12499	>5
4p_Bin_41	40000000	4.1e+07	chr4	4p	6	1041	p	169393666014955	0.348810722350411	0.0224285714285714	N21_12499	>5
4p_Bin_42	4.1e+07	4.2e+07	chr4	4p	7	1042	p	204328606585957	0.384557012581199	0.00821428571428571	N21_12499	>5
4p_Bin_43	4.2e+07	4.3e+07	chr4	4p	3	1043	p	138421166854721	0.497053542640572	-0.0025	N21_12499	2024-05-03
4p_Bin_45	4.4e+07	4.5e+07	chr4	4p	4	1045	p	156344478105398	0.501339582473704	-0.035	N21_12499	2024-05-03
4p_Bin_47	4.6e+07	4.7e+07	chr4	4p	4	1047	p	201161335683069	0.530561303686533	-0.111	N21_12499	2024-05-03
4p_Bin_48	4.7e+07	4.8e+07	chr4	4p	5	1048	p	175928735258049	0.543768661830931	-0.0118571428571429	N21_12499	2024-05-03
4p_Bin_49	4.8e+07	4.9e+07	chr4	4p	9	1049	p	226537590586515	0.533041443140711	0.008	N21_12499	>5
4p_Bin_50	4.9e+07	50000000	chr4	4p	0	1050	p	149940585531561	0.344883344790832	0.0665	N21_12499	0
4q_Bin_2	524716144157895	531992778315789	chr4	4q	5	1053	q	149450954445193	0.547184130612129	0.0323333333333333	N21_12499	2024-05-03
4q_Bin_3	531992778315789	539269412473684	chr4	4q	2	1054	q	191882994245042	0.510821046199153	0.0494	N21_12499	2024-02-01
4q_Bin_4	539269412473684	546546046631579	chr4	4q	3	1055	q	13691120693163	0.514833422932952	0.051	N21_12499	2024-05-03
4q_Bin_5	546546046631579	553822680789474	chr4	4q	3	1056	q	181853099125044	0.437077526270141	0.00416666666666667	N21_12499	2024-05-03
4q_Bin_6	553822680789474	561099314947368	chr4	4q	6	1057	q	167657720457113	0.339039119316974	-0.0334	N21_12499	>5
4q_Bin_7	561099314947368	568375949105263	chr4	4q	7	1058	q	194507457877562	0.311899176227267	0.033	N21_12499	>5
4q_Bin_8	568375949105263	575652583263158	chr4	4q	5	1059	q	217907994622158	0.301967946780926	0.006	N21_12499	2024-05-03
4q_Bin_9	575652583263158	582929217421053	chr4	4q	0	1060	q	203843096727282	0.330386880492959	0.0504285714285714	N21_12499	0
4q_Bin_10	582929217421053	590205851578947	chr4	4q	0	1061	q	167112873395198	0.322991275410053	-0.069	N21_12499	0
4q_Bin_15	619312388210526	626589022368421	chr4	4q	0	1066	q	205499631838518	0.260760492959761	-0.0245	N21_12499	0
4q_Bin_16	626589022368421	633865656526316	chr4	4q	0	1067	q	176410609932846	0.256599684947459	0.046	N21_12499	0
4q_Bin_21	662972193157895	670248827315789	chr4	4q	0	1072	q	191811864852864	0.156615416694008	0.04	N21_12499	0
4q_Bin_22	670248827315789	677525461473684	chr4	4q	4	1073	q	213151460021741	0.281062117616636	0.011	N21_12499	2024-05-03
4q_Bin_23	677525461473684	684802095631579	chr4	4q	1	1074	q	217156980370656	0.278074188275394	-0.0265	N21_12499	2024-02-01
4q_Bin_24	684802095631579	692078729789474	chr4	4q	0	1075	q	205432613897417	0.0842637283107738	-0.0992	N21_12499	0
4q_Bin_25	692078729789474	699355363947368	chr4	4q	1	1076	q	202604421010304	0.0677396722919911	-0.119	N21_12499	2024-02-01
4q_Bin_26	699355363947368	706631998105263	chr4	4q	1	1077	q	20318079964478	0.0573507011535575	-0.1765	N21_12499	2024-02-01
4q_Bin_27	706631998105263	713908632263158	chr4	4q	6	1078	q	211303099965885	0.183546613366345	-0.235	N21_12499	>5
4q_Bin_28	713908632263158	721185266421053	chr4	4q	0	1079	q	204271876093382	0.0406293986256539	0.00371428571428572	N21_12499	0
4q_Bin_29	721185266421053	728461900578947	chr4	4q	1	1080	q	200275462780946	0.0349853806253176	-0.1125	N21_12499	2024-02-01
4q_Bin_30	728461900578947	735738534736842	chr4	4q	3	1081	q	19062566031451	0.109789627472986	-0.0595	N21_12499	2024-05-03
4q_Bin_31	735738534736842	743015168894737	chr4	4q	7	1082	q	206011257146894	0.0693288512008114	-0.07	N21_12499	>5
4q_Bin_32	743015168894737	750291803052632	chr4	4q	5	1083	q	205567763865263	0.0578220329188101	-0.047	N21_12499	2024-05-03
4q_Bin_33	750291803052632	757568437210526	chr4	4q	5	1084	q	204343622656942	0.054416956314366	-0.117	N21_12499	2024-05-03
4q_Bin_34	757568437210526	764845071368421	chr4	4q	12	1085	q	205708784141715	0.00375091739572758	-0.0613333333333333	N21_12499	>5
4q_Bin_35	764845071368421	772121705526316	chr4	4q	3	1086	q	205858768752643	0.000344072441270788	0.0076	N21_12499	2024-05-03
4q_Bin_36	772121705526316	779398339684211	chr4	4q	3	1087	q	206306741670081	0.000366870413265727	0.012625	N21_12499	2024-05-03
4q_Bin_37	779398339684211	786674973842105	chr4	4q	3	1088	q	206123487933235	0.000373246803737941	-0.018	N21_12499	2024-05-03
4q_Bin_38	786674973842105	79395160.8	chr4	4q	3	1089	q	206215085040676	0.000490046224184071	-0.029	N21_12499	2024-05-03
4q_Bin_39	79395160.8	801228242157895	chr4	4q	3	1090	q	206791381262426	0.000427393269297608	-0.0482	N21_12499	2024-05-03
4q_Bin_40	801228242157895	80850487631579	chr4	4q	2	1091	q	206368824834529	0.000374983123292323	-0.014	N21_12499	2024-02-01
4q_Bin_41	80850487631579	815781510473684	chr4	4q	3	1092	q	206574889242434	0.000408926894074561	-0.031	N21_12499	2024-05-03
4q_Bin_42	815781510473684	823058144631579	chr4	4q	0	1093	q	205975981788936	0.000979075856161258	-0.047	N21_12499	0
4q_Bin_43	823058144631579	830334778789474	chr4	4q	9	1094	q	206160620101698	0.000461101316419552	0.0106666666666667	N21_12499	>5
4q_Bin_44	830334778789474	837611412947368	chr4	4q	7	1095	q	206583332482838	0.000561701912002339	-0.008	N21_12499	>5
4q_Bin_45	837611412947368	844888047105263	chr4	4q	0	1096	q	206378362591223	0.000447224700608535	-0.0015	N21_12499	0
4q_Bin_46	844888047105263	852164681263158	chr4	4q	3	1097	q	206627427514285	0.000354165191410687	-0.00466666666666667	N21_12499	2024-05-03
4q_Bin_47	852164681263158	859441315421053	chr4	4q	1	1098	q	206850838473918	0.000387384741952094	-0.00275	N21_12499	2024-02-01
4q_Bin_48	859441315421053	866717949578947	chr4	4q	2	1099	q	206167898821418	0.000337273062428776	0.0193333333333333	N21_12499	2024-02-01
4q_Bin_49	866717949578947	873994583736842	chr4	4q	4	1100	q	206480532247164	0.000429203102053688	0.0066	N21_12499	2024-05-03
4q_Bin_50	873994583736842	881271217894737	chr4	4q	7	1101	q	206706825418173	0.000474022790367236	-0.012375	N21_12499	>5
4q_Bin_51	881271217894737	888547852052632	chr4	4q	8	1102	q	206368323167904	0.000399235053097824	-0.0372222222222222	N21_12499	>5
4q_Bin_52	888547852052632	895824486210526	chr4	4q	2	1103	q	20642765551271	0.000383196216920962	0.0148571428571429	N21_12499	2024-02-01
4q_Bin_53	895824486210526	903101120368421	chr4	4q	4	1104	q	206379329855575	0.000384651337510177	-0.0361666666666667	N21_12499	2024-05-03
4q_Bin_54	903101120368421	910377754526316	chr4	4q	0	1105	q	206830981009018	0.000501234276096533	-0.0846666666666667	N21_12499	0
4q_Bin_55	910377754526316	91765438868421	chr4	4q	0	1106	q	206448642118294	0.000355508917829881	-0.143	N21_12499	0
4q_Bin_57	924931022842105	93220765.7	chr4	4q	0	1108	q	206576828776035	0.000326320241775825	-0.011	N21_12499	0
4q_Bin_60	94676092531579	954037559473684	chr4	4q	2	1111	q	206703247293125	0.000446890106644596	0.0212	N21_12499	2024-02-01
4q_Bin_61	954037559473684	961314193631579	chr4	4q	0	1112	q	206278253915753	0.000376661036648172	-0.01425	N21_12499	0
4q_Bin_62	961314193631579	968590827789474	chr4	4q	0	1113	q	206660392500108	0.000367147138776187	0.001	N21_12499	0
4q_Bin_66	990420730263158	997697364421053	chr4	4q	6	1117	q	206088417480746	0.000389936450271677	0.011	N21_12499	>5
4q_Bin_67	997697364421053	100497399857895	chr4	4q	6	1118	q	206874961765087	0.000500885635180634	-0.033	N21_12499	>5
4q_Bin_68	100497399857895	101225063273684	chr4	4q	1	1119	q	206687000011563	0.000387021947001684	-0.009	N21_12499	2024-02-01
4q_Bin_69	101225063273684	101952726689474	chr4	4q	1	1120	q	206485138259091	0.000430423664743193	-0.004	N21_12499	2024-02-01
4q_Bin_70	101952726689474	102680390105263	chr4	4q	3	1121	q	206511035376118	0.000323358569254056	0.0243333333333333	N21_12499	2024-05-03
4q_Bin_71	102680390105263	103408053521053	chr4	4q	6	1122	q	206429608677477	0.000395077663265994	-0.02625	N21_12499	>5
4q_Bin_72	103408053521053	104135716936842	chr4	4q	1	1123	q	206642862398854	0.000379004627343541	-0.0197142857142857	N21_12499	2024-02-01
4q_Bin_73	104135716936842	104863380352632	chr4	4q	1	1124	q	20603359577453	0.000476679168194332	-0.1015	N21_12499	2024-02-01
4q_Bin_75	105591043768421	106318707184211	chr4	4q	5	1126	q	206183415291445	0.000445600820231809	-0.00666666666666667	N21_12499	2024-05-03
4q_Bin_76	106318707184211	107046370.6	chr4	4q	1	1127	q	206528252197462	0.000412881943427355	-0.002	N21_12499	2024-02-01
4q_Bin_77	107046370.6	107774034015789	chr4	4q	1	1128	q	20646755163676	0.000435496669747889	-0.047	N21_12499	2024-02-01
4q_Bin_78	107774034015789	108501697431579	chr4	4q	4	1129	q	206395446687353	0.000409072929466716	-0.177	N21_12499	2024-05-03
4q_Bin_79	108501697431579	109229360847368	chr4	4q	5	1130	q	206681822852279	0.000468666136615224	-0.026	N21_12499	2024-05-03
4q_Bin_80	109229360847368	109957024263158	chr4	4q	10	1131	q	206633842473465	0.000436101235339867	-0.0325	N21_12499	>5
4q_Bin_81	109957024263158	110684687678947	chr4	4q	3	1132	q	206463080149774	0.00032969045881592	0.0075	N21_12499	2024-05-03
4q_Bin_82	110684687678947	111412351094737	chr4	4q	0	1133	q	206386355130623	0.000410634975520866	-0.0085	N21_12499	0
4q_Bin_83	111412351094737	112140014510526	chr4	4q	0	1134	q	206164271951851	0.000356467145714834	0.0355	N21_12499	0
4q_Bin_84	112140014510526	112867677926316	chr4	4q	7	1135	q	206669804059214	0.000366062135075931	-0.09	N21_12499	>5
4q_Bin_85	112867677926316	113595341342105	chr4	4q	1	1136	q	206383104802069	0.000348218141502824	-0.000200000000000001	N21_12499	2024-02-01
4q_Bin_86	113595341342105	114323004757895	chr4	4q	1	1137	q	206690285558027	0.00033285400042241	-0.0222857142857143	N21_12499	2024-02-01
4q_Bin_87	114323004757895	115050668173684	chr4	4q	2	1138	q	206397876091148	0.000415068538120093	-0.02925	N21_12499	2024-02-01
4q_Bin_88	115050668173684	115778331589474	chr4	4q	0	1139	q	206531629421565	0.000403657359244612	-0.0875	N21_12499	0
4q_Bin_91	117233658421053	117961321836842	chr4	4q	1	1142	q	206446597159599	0.000499938115424982	-0.125	N21_12499	2024-02-01
4q_Bin_92	117961321836842	118688985252632	chr4	4q	4	1143	q	205987482612742	0.000347953826114595	-0.017	N21_12499	2024-05-03
4q_Bin_93	118688985252632	119416648668421	chr4	4q	5	1144	q	206684722450027	0.000363510031133701	0.031	N21_12499	2024-05-03
4q_Bin_94	119416648668421	120144312084211	chr4	4q	2	1145	q	206890622942987	0.000354858317679424	-0.032875	N21_12499	2024-02-01
4q_Bin_95	120144312084211	120871975.5	chr4	4q	1	1146	q	206446443994991	0.000489790128350391	-0.0132	N21_12499	2024-02-01
4q_Bin_97	121599638915789	122327302331579	chr4	4q	6	1148	q	20635937889262	0.000479189518697324	-0.037	N21_12499	>5
4q_Bin_98	122327302331579	123054965747368	chr4	4q	5	1149	q	207004306396089	0.000321814067373172	0.006	N21_12499	2024-05-03
4q_Bin_99	123054965747368	123782629163158	chr4	4q	1	1150	q	206519335226929	0.000439524286041112	-0.035	N21_12499	2024-02-01
4q_Bin_100	123782629163158	124510292578947	chr4	4q	0	1151	q	206757814350366	0.000378668851481294	-0.0214	N21_12499	0
4q_Bin_101	124510292578947	125237955994737	chr4	4q	1	1152	q	206695941011461	0.00028599967095561	-0.023	N21_12499	2024-02-01
4q_Bin_102	125237955994737	125965619410526	chr4	4q	1	1153	q	206385918014719	0.000441093308129254	-0.043	N21_12499	2024-02-01
4q_Bin_103	125965619410526	126693282826316	chr4	4q	0	1154	q	206623840098048	0.000350189721463165	-0.0395	N21_12499	0
4q_Bin_105	127420946242105	128148609657895	chr4	4q	7	1156	q	206365639731813	0.000440184244939043	0.046	N21_12499	>5
4q_Bin_106	128148609657895	128876273073684	chr4	4q	3	1157	q	206956859719379	0.000392268425926364	-0.0082	N21_12499	2024-05-03
4q_Bin_107	128876273073684	129603936489474	chr4	4q	1	1158	q	206134904303635	0.00037698517457587	0.0108	N21_12499	2024-02-01
4q_Bin_108	129603936489474	130331599905263	chr4	4q	0	1159	q	206349852809472	0.000367689116407823	0.0286666666666667	N21_12499	0
4q_Bin_109	130331599905263	131059263321053	chr4	4q	0	1160	q	206492973406568	0.000416273206920744	-0.12	N21_12499	0
4q_Bin_112	132514590152632	133242253568421	chr4	4q	1	1163	q	206320171241378	0.00047023116737593	0.197	N21_12499	2024-02-01
4q_Bin_114	133969916984211	134697580.4	chr4	4q	1	1165	q	206643659761533	0.000447283910102719	-0.013	N21_12499	2024-02-01
4q_Bin_115	134697580.4	135425243815789	chr4	4q	0	1166	q	206670828116525	0.001224475340186	0.011	N21_12499	0
4q_Bin_118	136880570647368	137608234063158	chr4	4q	1	1169	q	206562293470944	0.000394353762959133	-0.023	N21_12499	2024-02-01
4q_Bin_120	138335897478947	139063560894737	chr4	4q	2	1171	q	206508150827394	0.000344437590901125	0.00425	N21_12499	2024-02-01
4q_Bin_121	139063560894737	139791224310526	chr4	4q	7	1172	q	206761329226262	0.000491569142635995	-0.007	N21_12499	>5
4q_Bin_122	139791224310526	140518887726316	chr4	4q	3	1173	q	207847033801949	0.0225247492872712	-0.022	N21_12499	2024-05-03
4q_Bin_123	140518887726316	141246551142105	chr4	4q	4	1174	q	207502981121841	0.00320513649695295	-0.0065	N21_12499	2024-05-03
4q_Bin_124	141246551142105	141974214557895	chr4	4q	1	1175	q	209039267848244	0.03340377800165	-0.0265714285714286	N21_12499	2024-02-01
4q_Bin_125	141974214557895	142701877973684	chr4	4q	1	1176	q	208774008457201	0.0519550242859915	-0.0613333333333333	N21_12499	2024-02-01
4q_Bin_126	142701877973684	143429541389474	chr4	4q	2	1177	q	207796136106462	0.0547525915912597	0.008	N21_12499	2024-02-01
4q_Bin_127	143429541389474	144157204805263	chr4	4q	3	1178	q	21554754952796	0.0624502662654225	-0.005	N21_12499	2024-05-03
4q_Bin_128	144157204805263	144884868221053	chr4	4q	2	1179	q	204362559846197	0.0655228029702791	-0.0032	N21_12499	2024-02-01
4q_Bin_129	144884868221053	145612531636842	chr4	4q	5	1180	q	204406447750488	0.0714125545995742	-0.014	N21_12499	2024-05-03
4q_Bin_130	145612531636842	146340195052632	chr4	4q	6	1181	q	217543022227493	0.129117612214878	-0.02	N21_12499	>5
4q_Bin_131	146340195052632	147067858468421	chr4	4q	1	1182	q	216243521069972	0.0755896054692382	0.007875	N21_12499	2024-02-01
4q_Bin_132	147067858468421	147795521884211	chr4	4q	4	1183	q	209749988520416	0.147851751648991	0.02225	N21_12499	2024-05-03
4q_Bin_133	147795521884211	148523185.3	chr4	4q	1	1184	q	209039420421367	0.155978855135431	-0.0733333333333333	N21_12499	2024-02-01
4q_Bin_134	148523185.3	149250848715789	chr4	4q	0	1185	q	215470260414658	0.101521487938729	0.0546	N21_12499	0
4q_Bin_135	149250848715789	149978512131579	chr4	4q	0	1186	q	220869654943928	0.101980535220757	-0.016	N21_12499	0
4q_Bin_136	149978512131579	150706175547368	chr4	4q	3	1187	q	217594602983268	0.127136809104011	-0.125	N21_12499	2024-05-03
4q_Bin_137	150706175547368	151433838963158	chr4	4q	3	1188	q	211310163171099	0.116137118673164	0.0266666666666667	N21_12499	2024-05-03
4q_Bin_138	151433838963158	152161502378947	chr4	4q	1	1189	q	212199398139943	0.124159794497686	-0.021	N21_12499	2024-02-01
4q_Bin_139	152161502378947	152889165794737	chr4	4q	4	1190	q	206367445298344	0.127412318064971	-0.00257142857142857	N21_12499	2024-05-03
4q_Bin_140	152889165794737	153616829210526	chr4	4q	3	1191	q	2041840296095	0.135519294774543	0.02825	N21_12499	2024-05-03
4q_Bin_141	153616829210526	154344492626316	chr4	4q	4	1192	q	213845763886411	0.133686945471956	0.0116666666666667	N21_12499	2024-05-03
4q_Bin_142	154344492626316	155072156042105	chr4	4q	4	1193	q	211710754297451	0.139248869935213	0.00414285714285714	N21_12499	2024-05-03
4q_Bin_143	155072156042105	155799819457895	chr4	4q	2	1194	q	216776392727493	0.134980520806969	-0.0515	N21_12499	2024-02-01
4q_Bin_144	155799819457895	156527482873684	chr4	4q	2	1195	q	214730068182695	0.137195243068932	-0.031	N21_12499	2024-02-01
4q_Bin_145	156527482873684	157255146289474	chr4	4q	3	1196	q	209976177708771	0.127827171273524	0.012	N21_12499	2024-05-03
4q_Bin_146	157255146289474	157982809705263	chr4	4q	0	1197	q	21398614699158	0.111139523970063	0.0396666666666667	N21_12499	0
4q_Bin_147	157982809705263	158710473121053	chr4	4q	6	1198	q	204356426490201	0.105328555701165	-0.01	N21_12499	>5
4q_Bin_148	158710473121053	159438136536842	chr4	4q	2	1199	q	214744358477517	0.08994003518733	-0.0126666666666667	N21_12499	2024-02-01
4q_Bin_149	159438136536842	160165799952632	chr4	4q	0	1200	q	212748132416329	0.100233903890265	-0.000777777777777778	N21_12499	0
4q_Bin_150	160165799952632	160893463368421	chr4	4q	0	1201	q	21623628251447	0.10231219608795	-0.0173333333333333	N21_12499	0
4q_Bin_152	161621126784211	162348790.2	chr4	4q	0	1203	q	208513898620384	0.0754642039863243	-0.092	N21_12499	0
4q_Bin_154	163076453615789	163804117031579	chr4	4q	5	1205	q	204277196951985	0.0722726206196652	-0.03	N21_12499	2024-05-03
4q_Bin_155	163804117031579	164531780447368	chr4	4q	0	1206	q	21070202672196	0.0482059800103942	-0.05675	N21_12499	0
4q_Bin_156	164531780447368	165259443863158	chr4	4q	5	1207	q	21360507601397	0.0613821411465062	-0.2705	N21_12499	2024-05-03
4q_Bin_157	165259443863158	165987107278947	chr4	4q	3	1208	q	21332249847706	0.0564387013511297	-0.132	N21_12499	2024-05-03
4q_Bin_158	165987107278947	166714770694737	chr4	4q	0	1209	q	205924659256795	0.0263752062405871	0.028	N21_12499	0
4q_Bin_159	166714770694737	167442434110526	chr4	4q	1	1210	q	205646823821549	0.0535644849321624	-0.0955	N21_12499	2024-02-01
4q_Bin_160	167442434110526	168170097526316	chr4	4q	0	1211	q	207748283125867	0.0196011225049462	-0.14	N21_12499	0
4q_Bin_162	168897760942105	169625424357895	chr4	4q	3	1213	q	206507612487008	0.000322800605793679	-0.0495	N21_12499	2024-05-03
4q_Bin_163	169625424357895	170353087773684	chr4	4q	3	1214	q	206319476132739	0.000494176140221673	0.0188888888888889	N21_12499	2024-05-03
4q_Bin_164	170353087773684	171080751189474	chr4	4q	0	1215	q	205214517926674	0.0242217930353451	-0.0281428571428571	N21_12499	0
4q_Bin_167	172536078021053	173263741436842	chr4	4q	1	1218	q	207949521855644	0.049961651304586	-0.048	N21_12499	2024-02-01
4q_Bin_168	173263741436842	173991404852632	chr4	4q	5	1219	q	204986227328726	0.0487175856039417	-0.078	N21_12499	2024-05-03
4q_Bin_169	173991404852632	174719068268421	chr4	4q	4	1220	q	201584836753799	0.0636058323142802	-0.017875	N21_12499	2024-05-03
4q_Bin_170	174719068268421	175446731684211	chr4	4q	0	1221	q	207863645056196	0.0347004650746468	0.00725	N21_12499	0
4q_Bin_171	175446731684211	176174395.1	chr4	4q	2	1222	q	206498558539641	0.101640714173725	-0.026	N21_12499	2024-02-01
4q_Bin_172	176174395.1	176902058515789	chr4	4q	4	1223	q	2051139085841	0.100367273701564	-0.0755	N21_12499	2024-05-03
4q_Bin_173	176902058515789	177629721931579	chr4	4q	2	1224	q	214406945048846	0.108470606265251	0.0274	N21_12499	2024-02-01
4q_Bin_174	177629721931579	178357385347368	chr4	4q	0	1225	q	20049511781234	0.0730508365847521	-0.04425	N21_12499	0
4q_Bin_175	178357385347368	179085048763158	chr4	4q	0	1226	q	207523631198099	0.0720315766403866	-0.058	N21_12499	0
4q_Bin_180	181995702426316	182723365842105	chr4	4q	1	1231	q	199638879930191	0.110154521415558	0.006	N21_12499	2024-02-01
4q_Bin_181	182723365842105	183451029257895	chr4	4q	4	1232	q	210673956657794	0.106210057684564	0.0342	N21_12499	2024-05-03
4q_Bin_182	183451029257895	184178692673684	chr4	4q	5	1233	q	206192162202294	0.112243690045422	0.00933333333333333	N21_12499	2024-05-03
4q_Bin_183	184178692673684	184906356089474	chr4	4q	5	1234	q	213953842978755	0.120299411423656	0.0313636363636364	N21_12499	2024-05-03
4q_Bin_184	184906356089474	185634019505263	chr4	4q	10	1235	q	20225325199331	0.126382108145075	0.03325	N21_12499	>5
4q_Bin_185	185634019505263	186361682921053	chr4	4q	4	1236	q	198766153588584	0.175514412106674	0.0145833333333333	N21_12499	2024-05-03
4q_Bin_186	186361682921053	187089346336842	chr4	4q	1	1237	q	196110385418753	0.218038523610155	0.0185454545454545	N21_12499	2024-02-01
4q_Bin_187	187089346336842	187817009752632	chr4	4q	0	1238	q	209407611384625	0.071987702312158	0.0144	N21_12499	0
4q_Bin_188	187817009752632	188544673168421	chr4	4q	2	1239	q	206839799099973	0.0734302338294577	-0.0166	N21_12499	2024-02-01
4q_Bin_189	188544673168421	189272336584211	chr4	4q	0	1240	q	203596282166266	0.0732616874857262	0.0104	N21_12499	0
4q_Bin_190	189272336584211	1.9e+08	chr4	4q	0	1241	q	202096571899724	0.0752548753153558	-0.02925	N21_12499	0
4q_Bin_191	1.9e+08	190214555	chr4	4q	0	1242	q	196093141090406	0.0767044271980269	-0.065	N21_12499	0
5p_Bin_1	0	1000000	chr5	5p	13	1243	p	1708907602812	0.311536893628132	0.00947058823529412	N21_12499	>5
5p_Bin_2	1000000	2000000	chr5	5p	7	1244	p	211855180677219	0.205895439002994	0.0357894736842105	N21_12499	>5
5p_Bin_3	2000000	3000000	chr5	5p	1	1245	p	202456024549356	0.100930700686723	0.0042	N21_12499	2024-02-01
5p_Bin_4	3000000	4000000	chr5	5p	1	1246	p	202515831692651	0.2029209932176	0.0165384615384615	N21_12499	2024-02-01
5p_Bin_5	4000000	5000000	chr5	5p	0	1247	p	199409836792844	0.126280680168131	-0.0278	N21_12499	0
5p_Bin_6	5000000	6000000	chr5	5p	2	1248	p	191768831940251	0.193633049040816	0.0236666666666667	N21_12499	2024-02-01
5p_Bin_7	6000000	7000000	chr5	5p	5	1249	p	193278743091923	0.181014700628089	0.00363636363636364	N21_12499	2024-05-03
5p_Bin_8	7000000	8000000	chr5	5p	4	1250	p	187087936241231	0.205487964486446	0.0162857142857143	N21_12499	2024-05-03
5p_Bin_9	8000000	9000000	chr5	5p	1	1251	p	209746897519546	0.140794831237772	-0.0316666666666667	N21_12499	2024-02-01
5p_Bin_10	9000000	10000000	chr5	5p	2	1252	p	203143211877853	0.157881721900185	-0.0205	N21_12499	2024-02-01
5p_Bin_11	10000000	1.1e+07	chr5	5p	9	1253	p	211802279552275	0.145864619433376	0.0286428571428571	N21_12499	>5
5p_Bin_12	1.1e+07	1.2e+07	chr5	5p	0	1254	p	19055582179001	0.133844567985464	-0.0214	N21_12499	0
5p_Bin_13	1.2e+07	1.3e+07	chr5	5p	0	1255	p	21123081913302	0.130758288769345	-0.024	N21_12499	0
5p_Bin_14	1.3e+07	1.4e+07	chr5	5p	1	1256	p	200258310922871	0.131960201714522	-0.0663333333333333	N21_12499	2024-02-01
5p_Bin_15	1.4e+07	1.5e+07	chr5	5p	3	1257	p	207591477525365	0.135203239585051	-0.00447058823529412	N21_12499	2024-05-03
5p_Bin_16	1.5e+07	1.6e+07	chr5	5p	1	1258	p	203530816503475	0.13217757491286	-0.0038	N21_12499	2024-02-01
5p_Bin_17	1.6e+07	1.7e+07	chr5	5p	3	1259	p	207581616845739	0.120284503949754	-0.000599999999999999	N21_12499	2024-05-03
5p_Bin_18	1.7e+07	1.8e+07	chr5	5p	1	1260	p	196564981499328	0.119712957537433	-0.0117	N21_12499	2024-02-01
5p_Bin_20	1.9e+07	20000000	chr5	5p	1	1262	p	20033139633449	0.115871019943375	-0.058	N21_12499	2024-02-01
5p_Bin_21	20000000	2.1e+07	chr5	5p	0	1263	p	204879772079912	0.106363266449852	-0.1005	N21_12499	0
5p_Bin_22	2.1e+07	2.2e+07	chr5	5p	1	1264	p	194088902806605	0.0911846671155239	0.009	N21_12499	2024-02-01
5p_Bin_23	2.2e+07	2.3e+07	chr5	5p	0	1265	p	207495459056064	0.0652334002924759	-0.212	N21_12499	0
5p_Bin_24	2.3e+07	2.4e+07	chr5	5p	0	1266	p	203811650645868	0.0512125810877806	-0.0445	N21_12499	0
5p_Bin_25	2.4e+07	2.5e+07	chr5	5p	1	1267	p	205971755246709	0.061474359991303	-0.015	N21_12499	2024-02-01
5p_Bin_26	2.5e+07	2.6e+07	chr5	5p	0	1268	p	205427213968526	0.0260917439158127	-0.007	N21_12499	0
5p_Bin_28	2.7e+07	2.8e+07	chr5	5p	0	1270	p	204451745145941	0.00828850614203675	-0.0655	N21_12499	0
5p_Bin_29	2.8e+07	2.9e+07	chr5	5p	0	1271	p	205573004882343	0.00609145963108736	-0.207	N21_12499	0
5p_Bin_30	2.9e+07	30000000	chr5	5p	0	1272	p	205296587794977	0.00460667441659095	-0.085	N21_12499	0
5p_Bin_32	3.1e+07	3.2e+07	chr5	5p	4	1274	p	20578673664818	0.0528029966958207	0.0145833333333333	N21_12499	2024-05-03
5p_Bin_33	3.2e+07	3.3e+07	chr5	5p	5	1275	p	206601816814381	0.000422783846580809	0.00158333333333333	N21_12499	2024-05-03
5p_Bin_34	3.3e+07	3.4e+07	chr5	5p	3	1276	p	206239111638017	0.000322458245432568	-0.03975	N21_12499	2024-05-03
5p_Bin_35	3.4e+07	3.5e+07	chr5	5p	6	1277	p	206436134979482	0.000407667886523488	0.021625	N21_12499	>5
5p_Bin_36	3.5e+07	3.6e+07	chr5	5p	4	1278	p	2063363495767	0.000406310030293988	-0.0478571428571429	N21_12499	2024-05-03
5p_Bin_37	3.6e+07	3.7e+07	chr5	5p	6	1279	p	206393141783839	0.000392202998935542	-0.0137777777777778	N21_12499	>5
5p_Bin_38	3.7e+07	3.8e+07	chr5	5p	4	1280	p	207044713424977	0.000394115214374085	0.00766666666666667	N21_12499	2024-05-03
5p_Bin_39	3.8e+07	3.9e+07	chr5	5p	6	1281	p	20680891097654	0.000378293045209441	-0.0124444444444444	N21_12499	>5
5p_Bin_40	3.9e+07	40000000	chr5	5p	2	1282	p	206350256381782	0.00050671352424332	-0.03475	N21_12499	2024-02-01
5p_Bin_41	40000000	4.1e+07	chr5	5p	6	1283	p	206183764738466	0.000303559789225745	-0.0851428571428571	N21_12499	>5
5p_Bin_42	4.1e+07	4.2e+07	chr5	5p	5	1284	p	206129968305178	0.000320778302842502	-0.0608333333333333	N21_12499	2024-05-03
5p_Bin_43	4.2e+07	4.3e+07	chr5	5p	3	1285	p	206534774645348	0.000404765607294398	-0.0144	N21_12499	2024-05-03
5p_Bin_44	4.3e+07	4.4e+07	chr5	5p	10	1286	p	206427160492038	0.000404868465644772	-0.00408333333333333	N21_12499	>5
5p_Bin_45	4.4e+07	4.5e+07	chr5	5p	1	1287	p	2065666621596	0.000393907388492191	-0.1175	N21_12499	2024-02-01
5p_Bin_46	4.5e+07	4.6e+07	chr5	5p	1	1288	p	20676717017429	0.000415027518575585	-0.191	N21_12499	2024-02-01
5q_Bin_1	50059807	507847531153846	chr5	5q	2	1290	q	206712132247333	0.00039301538920488	-0.068	N21_12499	2024-02-01
5q_Bin_3	515096992307692	522346453461538	chr5	5q	0	1292	q	206557789714439	0.000399647615859042	-0.058	N21_12499	0
5q_Bin_4	522346453461538	529595914615385	chr5	5q	2	1293	q	206179613229587	0.000295347604138489	-0.022	N21_12499	2024-02-01
5q_Bin_5	529595914615385	536845375769231	chr5	5q	4	1294	q	206729876339018	0.000347718647930478	0.0065	N21_12499	2024-05-03
5q_Bin_6	536845375769231	544094836923077	chr5	5q	1	1295	q	206410447595742	0.00037521777996551	-0.0184285714285714	N21_12499	2024-02-01
5q_Bin_7	544094836923077	551344298076923	chr5	5q	5	1296	q	206454290444702	0.000468190831785525	-0.026125	N21_12499	2024-05-03
5q_Bin_8	551344298076923	558593759230769	chr5	5q	5	1297	q	206246879515689	0.000459216135693298	0.0021	N21_12499	2024-05-03
5q_Bin_9	558593759230769	565843220384615	chr5	5q	2	1298	q	206206833469316	0.000455902975839354	-0.023	N21_12499	2024-02-01
5q_Bin_10	565843220384615	573092681538462	chr5	5q	4	1299	q	206201123183126	0.000461078684601467	-0.0312	N21_12499	2024-05-03
5q_Bin_11	573092681538462	580342142692308	chr5	5q	0	1300	q	206876211398103	0.000340766570306587	-0.0424	N21_12499	0
5q_Bin_12	580342142692308	587591603846154	chr5	5q	3	1301	q	20662662950152	0.000440108087776183	-0.0454285714285714	N21_12499	2024-05-03
5q_Bin_13	587591603846154	59484106.5	chr5	5q	1	1302	q	206483932153658	0.000395858106189729	-0.0323333333333333	N21_12499	2024-02-01
5q_Bin_14	59484106.5	602090526153846	chr5	5q	0	1303	q	206837983675891	0.000400237263919703	-0.0204	N21_12499	0
5q_Bin_15	602090526153846	609339987307692	chr5	5q	4	1304	q	206086760725773	0.000447069872354072	0.0183333333333333	N21_12499	2024-05-03
5q_Bin_16	609339987307692	616589448461538	chr5	5q	3	1305	q	206615547200701	0.00042979148104905	0.021	N21_12499	2024-05-03
5q_Bin_17	616589448461538	623838909615385	chr5	5q	1	1306	q	206540662071819	0.000383292764681457	-0.0005	N21_12499	2024-02-01
5q_Bin_19	631088370769231	638337831923077	chr5	5q	0	1308	q	206374910793079	0.00039268108776288	-0.006	N21_12499	0
5q_Bin_20	638337831923077	645587293076923	chr5	5q	2	1309	q	205821877801844	0.000383934505574015	0.0154	N21_12499	2024-02-01
5q_Bin_21	645587293076923	652836754230769	chr5	5q	3	1310	q	206544963296474	0.000449622453683171	0.0122	N21_12499	2024-05-03
5q_Bin_22	652836754230769	660086215384615	chr5	5q	7	1311	q	206626745918988	0.00039937601460428	-0.0245	N21_12499	>5
5q_Bin_23	660086215384615	667335676538462	chr5	5q	2	1312	q	206909749484061	0.00040132547187111	-0.0424285714285714	N21_12499	2024-02-01
5q_Bin_24	667335676538462	674585137692308	chr5	5q	2	1313	q	206422158953892	0.000397714169498333	0.008	N21_12499	2024-02-01
5q_Bin_25	674585137692308	681834598846154	chr5	5q	0	1314	q	206578660134612	0.000393913376903004	0.0288333333333333	N21_12499	0
5q_Bin_26	681834598846154	68908406	chr5	5q	1	1315	q	206884268721396	0.00033061822688794	-0.00388888888888889	N21_12499	2024-02-01
5q_Bin_29	703582982307692	710832443461538	chr5	5q	3	1318	q	206924396058988	0.000408503671469158	-0.00675	N21_12499	2024-05-03
5q_Bin_30	710832443461538	718081904615385	chr5	5q	3	1319	q	206310355667032	0.000319553866401581	-0.01075	N21_12499	2024-05-03
5q_Bin_31	718081904615385	725331365769231	chr5	5q	3	1320	q	206806539894863	0.000391877083241396	-0.0121428571428571	N21_12499	2024-05-03
5q_Bin_32	725331365769231	732580826923077	chr5	5q	2	1321	q	206583167330039	0.000353232165603179	-0.01175	N21_12499	2024-02-01
5q_Bin_33	732580826923077	739830288076923	chr5	5q	6	1322	q	206352321362739	0.000383061787228016	0.00875	N21_12499	>5
5q_Bin_34	739830288076923	747079749230769	chr5	5q	2	1323	q	206495754559021	0.000432943928675602	-0.0315714285714286	N21_12499	2024-02-01
5q_Bin_35	747079749230769	754329210384615	chr5	5q	6	1324	q	20672759549175	0.000472896794172314	0.00425	N21_12499	>5
5q_Bin_36	754329210384615	761578671538461	chr5	5q	4	1325	q	206969247533903	0.000334731271666294	-0.000555555555555555	N21_12499	2024-05-03
5q_Bin_37	761578671538461	768828132692308	chr5	5q	5	1326	q	206599357644101	0.00040042803397529	0.0211666666666667	N21_12499	2024-05-03
5q_Bin_38	768828132692308	776077593846154	chr5	5q	6	1327	q	20622712210784	0.000471931658326699	-0.013	N21_12499	>5
5q_Bin_39	776077593846154	78332705.5	chr5	5q	3	1328	q	206507678801271	0.000305062360329125	0.00514285714285714	N21_12499	2024-05-03
5q_Bin_40	78332705.5	790576516153846	chr5	5q	5	1329	q	206064072974813	0.000315765687389748	-0.002	N21_12499	2024-05-03
5q_Bin_41	790576516153846	797825977307692	chr5	5q	5	1330	q	206543142947385	0.000421997461799891	0.0135	N21_12499	2024-05-03
5q_Bin_42	797825977307692	805075438461538	chr5	5q	5	1331	q	20636275560124	0.000425772533504478	0.0361428571428571	N21_12499	2024-05-03
5q_Bin_43	805075438461538	812324899615385	chr5	5q	7	1332	q	20635956349358	0.000418424681962554	0.00275	N21_12499	>5
5q_Bin_44	812324899615385	819574360769231	chr5	5q	4	1333	q	206534172645202	0.000491066660078614	0.03725	N21_12499	2024-05-03
5q_Bin_45	819574360769231	826823821923077	chr5	5q	3	1334	q	206387519289984	0.000369697626391575	0.0062	N21_12499	2024-05-03
5q_Bin_46	826823821923077	834073283076923	chr5	5q	3	1335	q	2066148352908	0.000436428860897051	-0.017	N21_12499	2024-05-03
5q_Bin_47	834073283076923	841322744230769	chr5	5q	4	1336	q	206434824688653	0.000337316907607563	-0.024	N21_12499	2024-05-03
5q_Bin_50	855821666538461	863071127692308	chr5	5q	0	1339	q	206223908920726	0.000342582211554503	-0.004	N21_12499	0
5q_Bin_51	863071127692308	870320588846154	chr5	5q	1	1340	q	20662769761327	0.000488756552543871	-0.0155	N21_12499	2024-02-01
5q_Bin_52	870320588846154	87757005	chr5	5q	2	1341	q	206245208914505	0.000421945144166452	-0.0473333333333333	N21_12499	2024-02-01
5q_Bin_53	87757005	884819511153846	chr5	5q	2	1342	q	206209200925998	0.000362937098574993	-0.0126	N21_12499	2024-02-01
5q_Bin_54	884819511153846	892068972307692	chr5	5q	3	1343	q	206147233607094	0.000350298260885405	-0.041	N21_12499	2024-05-03
5q_Bin_55	892068972307692	899318433461539	chr5	5q	0	1344	q	206652481331366	0.000373037616245585	-0.0074	N21_12499	0
5q_Bin_56	899318433461539	906567894615385	chr5	5q	5	1345	q	206812260434581	0.000329100577425348	-0.0468	N21_12499	2024-05-03
5q_Bin_58	913817355769231	921066816923077	chr5	5q	0	1347	q	206552935088663	0.000370782718749726	-0.011	N21_12499	0
5q_Bin_59	921066816923077	928316278076923	chr5	5q	0	1348	q	206245775173779	0.000442378163119694	-0.001	N21_12499	0
5q_Bin_60	928316278076923	935565739230769	chr5	5q	1	1349	q	206541268306288	0.00041162870713295	-0.0316	N21_12499	2024-02-01
5q_Bin_61	935565739230769	942815200384615	chr5	5q	4	1350	q	206191338124673	0.000408321615113734	0.0163333333333333	N21_12499	2024-05-03
5q_Bin_62	942815200384615	950064661538461	chr5	5q	2	1351	q	205906414204642	0.000384859309802574	-0.0701666666666667	N21_12499	2024-02-01
5q_Bin_63	950064661538461	957314122692308	chr5	5q	7	1352	q	206715684173271	0.00038215860415792	-0.039	N21_12499	>5
5q_Bin_64	957314122692308	964563583846154	chr5	5q	4	1353	q	206650608270116	0.00039984327314281	-0.0327777777777778	N21_12499	2024-05-03
5q_Bin_65	964563583846154	97181304.5	chr5	5q	6	1354	q	207005387784476	0.0004336818782969	-0.063	N21_12499	>5
5q_Bin_66	97181304.5	979062506153846	chr5	5q	1	1355	q	206212254249889	0.000377711752783682	-0.04	N21_12499	2024-02-01
5q_Bin_67	979062506153846	986311967307692	chr5	5q	0	1356	q	206360720037432	0.000416893833171586	-0.0563333333333333	N21_12499	0
5q_Bin_69	993561428461539	100081088961538	chr5	5q	0	1358	q	206684364328172	0.000404815101142354	0.001	N21_12499	0
5q_Bin_70	100081088961538	100806035076923	chr5	5q	1	1359	q	205985283507912	0.000342292204007821	-0.043	N21_12499	2024-02-01
5q_Bin_72	101530981192308	102255927307692	chr5	5q	1	1361	q	206220122433448	0.00038458409421202	-0.0208	N21_12499	2024-02-01
5q_Bin_73	102255927307692	102980873423077	chr5	5q	1	1362	q	20705642549837	0.00034437228167017	0.0074	N21_12499	2024-02-01
5q_Bin_75	103705819538462	104430765653846	chr5	5q	0	1364	q	206232979276591	0.000527374065770525	-0.025	N21_12499	0
5q_Bin_78	105880657884615	106605604	chr5	5q	0	1367	q	206220035427929	0.000430538774885652	-0.0935	N21_12499	0
5q_Bin_79	106605604	107330550115385	chr5	5q	0	1368	q	206345333854825	0.000408881223640756	-0.0163333333333333	N21_12499	0
5q_Bin_80	107330550115385	108055496230769	chr5	5q	2	1369	q	206985980459789	0.000273379266739074	-0.0015	N21_12499	2024-02-01
5q_Bin_81	108055496230769	108780442346154	chr5	5q	2	1370	q	206291447969601	0.000399931610508363	-0.019	N21_12499	2024-02-01
5q_Bin_82	108780442346154	109505388461538	chr5	5q	1	1371	q	20692519586569	0.00043892398786856	-0.0603333333333333	N21_12499	2024-02-01
5q_Bin_83	109505388461538	110230334576923	chr5	5q	1	1372	q	206376159992755	0.000375131639202331	-0.0715	N21_12499	2024-02-01
5q_Bin_84	110230334576923	110955280692308	chr5	5q	2	1373	q	207219654419372	0.00037891474185179	-0.0065	N21_12499	2024-02-01
5q_Bin_85	110955280692308	111680226807692	chr5	5q	6	1374	q	206904132790765	0.000275096464859941	-0.0204	N21_12499	>5
5q_Bin_86	111680226807692	112405172923077	chr5	5q	2	1375	q	206608484308706	0.000363900884616456	-0.0365714285714286	N21_12499	2024-02-01
5q_Bin_87	112405172923077	113130119038462	chr5	5q	5	1376	q	206915978043813	0.000471190826623133	-0.0208571428571429	N21_12499	2024-05-03
5q_Bin_88	113130119038462	113855065153846	chr5	5q	1	1377	q	206277066885458	0.000423620792218068	-0.059	N21_12499	2024-02-01
5q_Bin_89	113855065153846	114580011269231	chr5	5q	1	1378	q	206388133514655	0.000396921096961917	-0.019	N21_12499	2024-02-01
5q_Bin_90	114580011269231	115304957384615	chr5	5q	3	1379	q	206445987039925	0.000372965713665209	0.011625	N21_12499	2024-05-03
5q_Bin_91	115304957384615	116029903.5	chr5	5q	7	1380	q	206831182124296	0.000416742856016024	-0.00357142857142857	N21_12499	>5
5q_Bin_92	116029903.5	116754849615385	chr5	5q	4	1381	q	20689514900189	0.000309631261076097	-0.0215	N21_12499	2024-05-03
5q_Bin_94	117479795730769	118204741846154	chr5	5q	0	1383	q	20648315106187	0.000371003497852733	-0.031	N21_12499	0
5q_Bin_95	118204741846154	118929687961538	chr5	5q	1	1384	q	206606387581994	0.000381624058135579	-0.017625	N21_12499	2024-02-01
5q_Bin_96	118929687961538	119654634076923	chr5	5q	3	1385	q	206877283734255	0.000415634870629095	-0.015	N21_12499	2024-05-03
5q_Bin_97	119654634076923	120379580192308	chr5	5q	0	1386	q	206367225855769	0.000454022087400945	-0.085	N21_12499	0
5q_Bin_99	121104526307692	121829472423077	chr5	5q	0	1388	q	206589698102531	0.000397701951182718	0.003	N21_12499	0
5q_Bin_100	121829472423077	122554418538462	chr5	5q	4	1389	q	206670194593762	0.000392858210688381	0.000285714285714286	N21_12499	2024-05-03
5q_Bin_101	122554418538462	123279364653846	chr5	5q	4	1390	q	206538136189491	0.000386108773025924	-0.021	N21_12499	2024-05-03
5q_Bin_102	123279364653846	124004310769231	chr5	5q	2	1391	q	206285435177293	0.000431169989488065	0.00575	N21_12499	2024-02-01
5q_Bin_103	124004310769231	124729256884615	chr5	5q	2	1392	q	20651037985826	0.000385140732967771	-0.00242857142857143	N21_12499	2024-02-01
5q_Bin_104	124729256884615	125454203	chr5	5q	0	1393	q	206686105726904	0.000363834745221595	-0.027	N21_12499	0
5q_Bin_105	125454203	126179149115385	chr5	5q	0	1394	q	206739155509758	0.000367605356884642	-0.0055	N21_12499	0
5q_Bin_106	126179149115385	126904095230769	chr5	5q	4	1395	q	206359219228328	0.000380682318401655	-0.0201666666666667	N21_12499	2024-05-03
5q_Bin_107	126904095230769	127629041346154	chr5	5q	3	1396	q	206380919262038	0.00038168741453597	-0.02725	N21_12499	2024-05-03
5q_Bin_108	127629041346154	128353987461538	chr5	5q	4	1397	q	206850045634584	0.000345292310690181	-0.119333333333333	N21_12499	2024-05-03
5q_Bin_109	128353987461538	129078933576923	chr5	5q	1	1398	q	206105438930975	0.000455635099316108	-0.042	N21_12499	2024-02-01
5q_Bin_110	129078933576923	129803879692308	chr5	5q	2	1399	q	206178684358435	0.000368888824808519	0.032	N21_12499	2024-02-01
5q_Bin_111	129803879692308	130528825807692	chr5	5q	1	1400	q	205608647565912	0.00123284477339831	-0.018	N21_12499	2024-02-01
5q_Bin_112	130528825807692	131253771923077	chr5	5q	3	1401	q	206644446915087	0.000419896515907017	-0.0085	N21_12499	2024-05-03
5q_Bin_113	131253771923077	131978718038462	chr5	5q	4	1402	q	206598236459474	0.000353621424519328	0.024	N21_12499	2024-05-03
5q_Bin_114	131978718038462	132703664153846	chr5	5q	12	1403	q	206870880517691	0.000350062738116365	0.00816666666666667	N21_12499	>5
5q_Bin_115	132703664153846	133428610269231	chr5	5q	11	1404	q	206402132752917	0.00033762760638993	0.04375	N21_12499	>5
5q_Bin_116	133428610269231	134153556384615	chr5	5q	4	1405	q	206749648427529	0.000404819394890911	0.0187	N21_12499	2024-05-03
5q_Bin_117	134153556384615	134878502.5	chr5	5q	11	1406	q	206006553421399	0.000364226741340764	0.0498181818181818	N21_12499	>5
5q_Bin_118	134878502.5	135603448615385	chr5	5q	8	1407	q	206991964915527	0.000331272287937767	0.004	N21_12499	>5
5q_Bin_119	135603448615385	136328394730769	chr5	5q	4	1408	q	206567621606744	0.000355126480954459	-0.099	N21_12499	2024-05-03
5q_Bin_120	136328394730769	137053340846154	chr5	5q	1	1409	q	202187635197991	0.0488991094975291	-0.01325	N21_12499	2024-02-01
5q_Bin_121	137053340846154	137778286961538	chr5	5q	2	1410	q	202940653199269	0.0529690207572381	-0.0432	N21_12499	2024-02-01
5q_Bin_122	137778286961538	138503233076923	chr5	5q	13	1411	q	198397879216387	0.057632431461602	-0.0150909090909091	N21_12499	>5
5q_Bin_123	138503233076923	139228179192308	chr5	5q	5	1412	q	205545663277366	0.0528102649372565	0.002	N21_12499	2024-05-03
5q_Bin_124	139228179192308	139953125307692	chr5	5q	13	1413	q	206113595761955	0.000426362405781389	-0.0247272727272727	N21_12499	>5
5q_Bin_125	139953125307692	140678071423077	chr5	5q	19	1414	q	217247616655408	0.0628593596110605	-0.0482727272727273	N21_12499	>5
5q_Bin_126	140678071423077	141403017538462	chr5	5q	36	1415	q	29574518492911	0.570730863721707	-0.00492307692307692	N21_12499	>5
5q_Bin_127	141403017538462	142127963653846	chr5	5q	16	1416	q	231866523222303	0.225380924220326	-0.005	N21_12499	>5
5q_Bin_128	142127963653846	142852909769231	chr5	5q	3	1417	q	203246309052424	0.0713885052190457	0.0033	N21_12499	2024-05-03
5q_Bin_129	142852909769231	143577855884615	chr5	5q	1	1418	q	212884393550524	0.0676485693616071	0.011	N21_12499	2024-02-01
5q_Bin_130	143577855884615	144302802	chr5	5q	3	1419	q	215879592965578	0.064995203452988	-0.13	N21_12499	2024-05-03
5q_Bin_132	145027748115385	145752694230769	chr5	5q	1	1421	q	209691852248875	0.033269967660995	-0.0243333333333333	N21_12499	2024-02-01
5q_Bin_133	145752694230769	146477640346154	chr5	5q	6	1422	q	209308844785527	0.0676480018281031	-0.0453333333333333	N21_12499	>5
5q_Bin_134	146477640346154	147202586461538	chr5	5q	2	1423	q	210307363138486	0.110971330960473	-0.0195	N21_12499	2024-02-01
5q_Bin_135	147202586461538	147927532576923	chr5	5q	5	1424	q	222396932562821	0.113723959918862	-0.0518	N21_12499	2024-05-03
5q_Bin_136	147927532576923	148652478692308	chr5	5q	4	1425	q	222635989158778	0.109674270161529	-0.013125	N21_12499	2024-05-03
5q_Bin_137	148652478692308	149377424807692	chr5	5q	7	1426	q	211081394539671	0.089387071308283	-0.000727272727272727	N21_12499	>5
5q_Bin_138	149377424807692	150102370923077	chr5	5q	9	1427	q	212151138025864	0.0622747034321902	0.00714285714285714	N21_12499	>5
5q_Bin_139	150102370923077	150827317038462	chr5	5q	14	1428	q	209891154913137	0.0612561351427029	0.00336363636363636	N21_12499	>5
5q_Bin_140	150827317038462	151552263153846	chr5	5q	9	1429	q	210815399283856	0.051813584184338	0.03475	N21_12499	>5
5q_Bin_141	151552263153846	152277209269231	chr5	5q	3	1430	q	206362944339244	0.000323562881405116	-0.115	N21_12499	2024-05-03
5q_Bin_142	152277209269231	153002155384615	chr5	5q	2	1431	q	208099454300932	0.0128445250033812	-0.08	N21_12499	2024-02-01
5q_Bin_143	153002155384615	153727101.5	chr5	5q	1	1432	q	206307793960829	0.000408755769982609	0.039	N21_12499	2024-02-01
5q_Bin_144	153727101.5	154452047615385	chr5	5q	5	1433	q	206360624855206	0.000314297917606863	0.00209090909090909	N21_12499	2024-05-03
5q_Bin_145	154452047615385	155176993730769	chr5	5q	6	1434	q	206237745494739	0.00038815828422177	-0.1045	N21_12499	>5
5q_Bin_146	155176993730769	155901939846154	chr5	5q	1	1435	q	206372164597092	0.000390328317969719	-0.066	N21_12499	2024-02-01
5q_Bin_147	155901939846154	156626885961538	chr5	5q	0	1436	q	207193264952744	0.00392454239797644	-0.0458	N21_12499	0
5q_Bin_148	156626885961538	157351832076923	chr5	5q	6	1437	q	206301711378191	0.000384133580701258	0.0279090909090909	N21_12499	>5
5q_Bin_149	157351832076923	158076778192308	chr5	5q	5	1438	q	206482086810539	0.000439446580231824	-0.0625	N21_12499	2024-05-03
5q_Bin_150	158076778192308	158801724307692	chr5	5q	1	1439	q	206707511180627	0.000343576020949488	-0.01975	N21_12499	2024-02-01
5q_Bin_151	158801724307692	159526670423077	chr5	5q	2	1440	q	206571362039612	0.000410055485712777	0.0108333333333333	N21_12499	2024-02-01
5q_Bin_152	159526670423077	160251616538462	chr5	5q	3	1441	q	20621972646785	0.000404939675654683	0.0242222222222222	N21_12499	2024-05-03
5q_Bin_153	160251616538462	160976562653846	chr5	5q	7	1442	q	206392166116858	0.000358606429674884	0.002	N21_12499	>5
5q_Bin_154	160976562653846	161701508769231	chr5	5q	2	1443	q	206143701844252	0.000332757903000562	-0.111	N21_12499	2024-02-01
5q_Bin_156	162426454884615	163151401	chr5	5q	0	1445	q	203888501920043	0.0135033628282064	-0.0475	N21_12499	0
5q_Bin_157	163151401	163876347115385	chr5	5q	4	1446	q	201684098861846	0.0502521876019254	-0.0705	N21_12499	2024-05-03
5q_Bin_158	163876347115385	164601293230769	chr5	5q	0	1447	q	202878848819813	0.0164436488364425	-0.082	N21_12499	0
5q_Bin_160	165326239346154	166051185461538	chr5	5q	0	1449	q	195424863007929	0.045109923698116	-0.009	N21_12499	0
5q_Bin_161	166051185461538	166776131576923	chr5	5q	0	1450	q	201644086371174	0.0684350438872747	-0.01	N21_12499	0
5q_Bin_162	166776131576923	167501077692308	chr5	5q	1	1451	q	199570215778157	0.0558064223500885	-0.01825	N21_12499	2024-02-01
5q_Bin_163	167501077692308	168226023807692	chr5	5q	0	1452	q	186446103342098	0.098662321771745	0.0343636363636364	N21_12499	0
5q_Bin_164	168226023807692	168950969923077	chr5	5q	5	1453	q	190505981817584	0.110083774555158	-0.004	N21_12499	2024-05-03
5q_Bin_165	168950969923077	169675916038462	chr5	5q	2	1454	q	181735687543252	0.223791604363152	0.040375	N21_12499	2024-02-01
5q_Bin_166	169675916038462	170400862153846	chr5	5q	4	1455	q	169558556365156	0.303385908045974	0.0491111111111111	N21_12499	2024-05-03
5q_Bin_167	170400862153846	171125808269231	chr5	5q	1	1456	q	180777549015264	0.159946049592855	0.004	N21_12499	2024-02-01
5q_Bin_168	171125808269231	171850754384615	chr5	5q	2	1457	q	178584359382188	0.151719649567363	0.0256363636363636	N21_12499	2024-02-01
5q_Bin_169	171850754384615	172575700.5	chr5	5q	4	1458	q	212480386805864	0.389308490964404	0.0273636363636364	N21_12499	2024-05-03
5q_Bin_170	172575700.5	173300646615385	chr5	5q	8	1459	q	217630955170296	0.492324769425348	0.02675	N21_12499	>5
5q_Bin_171	173300646615385	174025592730769	chr5	5q	5	1460	q	221661795507078	0.510559975030791	-0.000666666666666667	N21_12499	2024-05-03
5q_Bin_172	174025592730769	174750538846154	chr5	5q	2	1461	q	194630046834475	0.099657871101153	0.01275	N21_12499	2024-02-01
5q_Bin_173	174750538846154	175475484961538	chr5	5q	1	1462	q	199159077259572	0.111168452784911	0.012125	N21_12499	2024-02-01
5q_Bin_174	175475484961538	176200431076923	chr5	5q	5	1463	q	217606219272184	0.571133401191131	-0.00418181818181818	N21_12499	2024-05-03
5q_Bin_175	176200431076923	176925377192308	chr5	5q	17	1464	q	187899787346561	0.36048598143864	-0.0074	N21_12499	>5
5q_Bin_176	176925377192308	177650323307692	chr5	5q	19	1465	q	202793799324778	0.0610646721459705	0.0270909090909091	N21_12499	>5
5q_Bin_177	177650323307692	178375269423077	chr5	5q	8	1466	q	206314039682551	0.000389596084950996	0.03575	N21_12499	>5
5q_Bin_178	178375269423077	179100215538462	chr5	5q	8	1467	q	203528637106695	0.0193662084021638	0.0196923076923077	N21_12499	>5
5q_Bin_179	179100215538462	179825161653846	chr5	5q	9	1468	q	209144115973452	0.0634292053152084	-0.0393333333333333	N21_12499	>5
5q_Bin_180	179825161653846	180550107769231	chr5	5q	7	1469	q	211794528644852	0.0811888912468698	0.0390833333333333	N21_12499	>5
5q_Bin_181	180550107769231	181275053884615	chr5	5q	11	1470	q	188589497215194	0.206206477824523	0.0035	N21_12499	>5
6p_Bin_1	0	1000000	chr6	6p	4	1473	p	220749587765982	0.193511470860365	0.02	N21_12499	2024-05-03
6p_Bin_2	1000000	2000000	chr6	6p	4	1474	p	200345350781448	0.200332126016637	0.0195714285714286	N21_12499	2024-05-03
6p_Bin_3	2000000	3000000	chr6	6p	9	1475	p	220315568107047	0.240740175760245	0.0179090909090909	N21_12499	>5
6p_Bin_4	3000000	4000000	chr6	6p	8	1476	p	212358859773171	0.228134816114716	-0.007125	N21_12499	>5
6p_Bin_5	4000000	5000000	chr6	6p	4	1477	p	203848533287744	0.205824924697635	0.00275	N21_12499	2024-05-03
6p_Bin_6	5000000	6000000	chr6	6p	4	1478	p	202142721267427	0.203203690817169	0.0288	N21_12499	2024-05-03
6p_Bin_7	6000000	7000000	chr6	6p	3	1479	p	221877124069161	0.202104161403112	0.00775	N21_12499	2024-05-03
6p_Bin_8	7000000	8000000	chr6	6p	7	1480	p	215466859358416	0.183962266532587	0.0121333333333333	N21_12499	>5
6p_Bin_9	8000000	9000000	chr6	6p	3	1481	p	223300761437719	0.173564964900118	0.0054	N21_12499	2024-05-03
6p_Bin_10	9000000	10000000	chr6	6p	0	1482	p	214884206380366	0.126165972616069	-0.114	N21_12499	0
6p_Bin_11	10000000	1.1e+07	chr6	6p	10	1483	p	193070729477485	0.165468500420942	0.0227142857142857	N21_12499	>5
6p_Bin_12	1.1e+07	1.2e+07	chr6	6p	5	1484	p	197426271903688	0.164819401539964	0.026	N21_12499	2024-05-03
6p_Bin_13	1.2e+07	1.3e+07	chr6	6p	2	1485	p	200267482215771	0.15739659236044	-0.0184	N21_12499	2024-02-01
6p_Bin_14	1.3e+07	1.4e+07	chr6	6p	7	1486	p	203909417418537	0.105257137643418	-0.00915384615384615	N21_12499	>5
6p_Bin_15	1.4e+07	1.5e+07	chr6	6p	1	1487	p	201854523293119	0.147753945306092	0.0240833333333333	N21_12499	2024-02-01
6p_Bin_16	1.5e+07	1.6e+07	chr6	6p	2	1488	p	218061567830804	0.155826806587155	0.0280909090909091	N21_12499	2024-02-01
6p_Bin_17	1.6e+07	1.7e+07	chr6	6p	3	1489	p	211936689331529	0.161115665825322	0.0259090909090909	N21_12499	2024-05-03
6p_Bin_18	1.7e+07	1.8e+07	chr6	6p	6	1490	p	194847618033289	0.185310063299529	-0.00122222222222222	N21_12499	>5
6p_Bin_19	1.8e+07	1.9e+07	chr6	6p	5	1491	p	207716102416556	0.218700558447404	0.0166666666666667	N21_12499	2024-05-03
6p_Bin_20	1.9e+07	20000000	chr6	6p	1	1492	p	233905112009871	0.342394535963917	-0.0102	N21_12499	2024-02-01
6p_Bin_21	20000000	2.1e+07	chr6	6p	2	1493	p	225441856370995	0.381649117264556	-0.0014	N21_12499	2024-02-01
6p_Bin_22	2.1e+07	2.2e+07	chr6	6p	3	1494	p	207975679996642	0.493485690552638	-0.0171428571428571	N21_12499	2024-05-03
6p_Bin_23	2.2e+07	2.3e+07	chr6	6p	2	1495	p	237576154780677	0.367243415091048	-0.005	N21_12499	2024-02-01
6p_Bin_25	2.4e+07	2.5e+07	chr6	6p	10	1497	p	263056899271306	0.695215034291709	-0.00376923076923077	N21_12499	>5
6p_Bin_26	2.5e+07	2.6e+07	chr6	6p	3	1498	p	153152145780154	112540566935945	-0.0448461538461538	N21_12499	2024-05-03
6p_Bin_27	2.6e+07	2.7e+07	chr6	6p	29	1499	p	365492328216492	158380527099799	-0.0185714285714286	N21_12499	>5
6p_Bin_28	2.7e+07	2.8e+07	chr6	6p	16	1500	p	342550064477445	168956242725798	0.0170588235294118	N21_12499	>5
6p_Bin_29	2.8e+07	2.9e+07	chr6	6p	12	1501	p	26263946591124	12417793904996	-0.0145882352941176	N21_12499	>5
6p_Bin_30	2.9e+07	30000000	chr6	6p	1	1502	p	315795878397325	104097988502713	-0.049	N21_12499	2024-02-01
6p_Bin_31	30000000	3.1e+07	chr6	6p	4	1503	p	164026603364141	100329302503548	-0.0631111111111111	N21_12499	2024-05-03
6p_Bin_32	3.1e+07	3.2e+07	chr6	6p	11	1504	p	187220946803186	0.801574029934057	-0.0905263157894737	N21_12499	>5
6p_Bin_33	3.2e+07	3.3e+07	chr6	6p	2	1505	p	250326520536771	0.546334401713929	-0.192555555555556	N21_12499	2024-02-01
6p_Bin_34	3.3e+07	3.4e+07	chr6	6p	13	1506	p	229301732386223	0.132623726124995	-0.0287894736842105	N21_12499	>5
6p_Bin_35	3.4e+07	3.5e+07	chr6	6p	12	1507	p	213910126977665	0.0548167676289828	-0.00153333333333333	N21_12499	>5
6p_Bin_36	3.5e+07	3.6e+07	chr6	6p	16	1508	p	207392327397095	0.00221774158252452	0.0014	N21_12499	>5
6p_Bin_37	3.6e+07	3.7e+07	chr6	6p	15	1509	p	206139860575841	0.000357695184526504	0.13475	N21_12499	>5
6p_Bin_38	3.7e+07	3.8e+07	chr6	6p	9	1510	p	206283594905422	0.000395649755160472	0.00164285714285714	N21_12499	>5
6p_Bin_39	3.8e+07	3.9e+07	chr6	6p	3	1511	p	206051408811156	0.000422851522562448	-0.028	N21_12499	2024-05-03
6p_Bin_40	3.9e+07	40000000	chr6	6p	6	1512	p	205797023321569	0.000304101569254831	0.0368181818181818	N21_12499	>5
6p_Bin_41	40000000	4.1e+07	chr6	6p	3	1513	p	206678605735699	0.000518482205828782	0.0372857142857143	N21_12499	2024-05-03
6p_Bin_42	4.1e+07	4.2e+07	chr6	6p	18	1514	p	206402909319936	0.000329693143476816	0.0166666666666667	N21_12499	>5
6p_Bin_43	4.2e+07	4.3e+07	chr6	6p	15	1515	p	206493384829382	0.000408478909927628	-0.009875	N21_12499	>5
6p_Bin_44	4.3e+07	4.4e+07	chr6	6p	27	1516	p	206485120028893	0.000369340405854183	-0.0327368421052632	N21_12499	>5
6p_Bin_45	4.4e+07	4.5e+07	chr6	6p	13	1517	p	206444562554052	0.000427077948843952	0.00625	N21_12499	>5
6p_Bin_46	4.5e+07	4.6e+07	chr6	6p	2	1518	p	206180885345759	0.000359599902199672	-0.001125	N21_12499	2024-02-01
6p_Bin_47	4.6e+07	4.7e+07	chr6	6p	9	1519	p	206562901422711	0.000419680178997525	-0.0213	N21_12499	>5
6p_Bin_48	4.7e+07	4.8e+07	chr6	6p	4	1520	p	206712379706377	0.00045704264615097	0.000624999999999999	N21_12499	2024-05-03
6p_Bin_49	4.8e+07	4.9e+07	chr6	6p	0	1521	p	206260414972946	0.000469312396269302	-0.054	N21_12499	0
6p_Bin_50	4.9e+07	50000000	chr6	6p	3	1522	p	207135719854856	0.000479123733848123	-0.110571428571429	N21_12499	2024-05-03
6p_Bin_51	50000000	5.1e+07	chr6	6p	1	1523	p	206283373438657	0.000392796497911868	-0.057	N21_12499	2024-02-01
6p_Bin_52	5.1e+07	5.2e+07	chr6	6p	0	1524	p	206151416199852	0.00035849326156267	-0.039	N21_12499	0
6p_Bin_53	5.2e+07	5.3e+07	chr6	6p	9	1525	p	206528104827596	0.000377871762323922	-0.00221428571428571	N21_12499	>5
6p_Bin_54	5.3e+07	5.4e+07	chr6	6p	8	1526	p	205988555751484	0.000437033228009546	-0.00807692307692308	N21_12499	>5
6p_Bin_55	5.4e+07	5.5e+07	chr6	6p	0	1527	p	206186284323274	0.000393800629630038	-0.064	N21_12499	0
6p_Bin_56	5.5e+07	5.6e+07	chr6	6p	2	1528	p	206605634070672	0.000449034859422936	-0.0988	N21_12499	2024-02-01
6p_Bin_57	5.6e+07	5.7e+07	chr6	6p	3	1529	p	206499864979892	0.000401408807538781	-0.035	N21_12499	2024-05-03
6p_Bin_58	5.7e+07	5.8e+07	chr6	6p	5	1530	p	206527961345407	0.000326076951395794	-0.0226	N21_12499	2024-05-03
6p_Bin_59	5.8e+07	5.9e+07	chr6	6p	0	1531	p	206477501080565	0.000506841682553396	0.0136666666666667	N21_12499	0
6q_Bin_7	637306380701754	643807554152047	chr6	6q	0	1539	q	206169897188151	0.000381826943432159	-0.00866666666666667	N21_12499	0
6q_Bin_8	643807554152047	650308727602339	chr6	6q	0	1540	q	206464349047407	0.000314746320014607	-0.048	N21_12499	0
6q_Bin_14	682814594853801	689315768304094	chr6	6q	1	1546	q	206194600671	0.000370652370655174	0.006	N21_12499	2024-02-01
6q_Bin_15	689315768304094	695816941754386	chr6	6q	0	1547	q	206332411050736	0.000396697754096867	-0.039	N21_12499	0
6q_Bin_17	702318115204678	708819288654971	chr6	6q	4	1549	q	206668005900065	0.000378516922218081	0.001	N21_12499	2024-05-03
6q_Bin_18	708819288654971	715320462105263	chr6	6q	2	1550	q	206253320162241	0.000379343322243554	-0.0142	N21_12499	2024-02-01
6q_Bin_19	715320462105263	721821635555556	chr6	6q	1	1551	q	20581033782919	0.00035169434543522	0.0238	N21_12499	2024-02-01
6q_Bin_20	721821635555556	728322809005848	chr6	6q	1	1552	q	206120423284096	0.000400461926525144	-0.0285	N21_12499	2024-02-01
6q_Bin_21	728322809005848	73482398245614	chr6	6q	5	1553	q	20670130059172	0.000389121791959814	-0.0516666666666667	N21_12499	2024-05-03
6q_Bin_22	73482398245614	741325155906433	chr6	6q	3	1554	q	206256935119451	0.000422220420577765	0.00116666666666667	N21_12499	2024-05-03
6q_Bin_23	741325155906433	747826329356725	chr6	6q	0	1555	q	206606462477408	0.000365240379840861	-0.0211666666666667	N21_12499	0
6q_Bin_25	754327502807018	76082867625731	chr6	6q	3	1557	q	206090026390806	0.00045300846402596	-0.0482	N21_12499	2024-05-03
6q_Bin_26	76082867625731	767329849707602	chr6	6q	0	1558	q	205926377107024	0.000395147750308959	-0.0326666666666667	N21_12499	0
6q_Bin_29	780332196608187	78683337005848	chr6	6q	0	1561	q	206600342444253	0.000343924928744535	-0.042	N21_12499	0
6q_Bin_31	793334543508772	799835716959064	chr6	6q	3	1563	q	206574063967758	0.000284136970684451	-0.0465	N21_12499	2024-05-03
6q_Bin_32	799835716959064	806336890409357	chr6	6q	2	1564	q	205955645979672	0.000357439965952896	-0.0103333333333333	N21_12499	2024-02-01
6q_Bin_33	806336890409357	812838063859649	chr6	6q	0	1565	q	206413766750053	0.000349226351172321	-0.01625	N21_12499	0
6q_Bin_35	819339237309942	825840410760234	chr6	6q	0	1567	q	206610884203943	0.000465845774326462	0.011	N21_12499	0
6q_Bin_36	825840410760234	832341584210526	chr6	6q	5	1568	q	206465221375369	0.000478851841062023	0.00733333333333333	N21_12499	2024-05-03
6q_Bin_37	832341584210526	838842757660819	chr6	6q	4	1569	q	206561384625336	0.000393467410493863	-0.034	N21_12499	2024-05-03
6q_Bin_38	838842757660819	845343931111111	chr6	6q	2	1570	q	206378076417402	0.00052623794739216	-0.0113333333333333	N21_12499	2024-02-01
6q_Bin_39	845343931111111	851845104561404	chr6	6q	1	1571	q	206138786790119	0.000404338418703897	-0.0205	N21_12499	2024-02-01
6q_Bin_40	851845104561404	858346278011696	chr6	6q	3	1572	q	205813735193157	0.000347243792879288	-0.1675	N21_12499	2024-05-03
6q_Bin_41	858346278011696	864847451461988	chr6	6q	0	1573	q	207247321914178	0.00358859926814498	-0.01475	N21_12499	0
6q_Bin_43	871348624912281	877849798362573	chr6	6q	8	1575	q	206601142271448	0.000341388223218649	-0.025	N21_12499	>5
6q_Bin_44	877849798362573	884350971812865	chr6	6q	1	1576	q	206238412460111	0.000488836212454484	-0.0244444444444444	N21_12499	2024-02-01
6q_Bin_45	884350971812865	890852145263158	chr6	6q	2	1577	q	206597874495296	0.000413003861190929	-0.02975	N21_12499	2024-02-01
6q_Bin_46	890852145263158	89735331871345	chr6	6q	8	1578	q	207510535355373	0.041743844246977	-0.0135	N21_12499	>5
6q_Bin_47	89735331871345	903854492163743	chr6	6q	2	1579	q	214064154286604	0.0639119903779833	-0.00227272727272727	N21_12499	2024-02-01
6q_Bin_48	903854492163743	910355665614035	chr6	6q	1	1580	q	213209493621082	0.0609458903926749	-0.000999999999999999	N21_12499	2024-02-01
6q_Bin_49	910355665614035	916856839064327	chr6	6q	1	1581	q	206934110821632	0.0228473281707104	0.01325	N21_12499	2024-02-01
6q_Bin_51	92335801251462	929859185964912	chr6	6q	0	1583	q	207942171653445	0.0378652924779194	0	N21_12499	0
6q_Bin_53	936360359415205	942861532865497	chr6	6q	0	1585	q	20995919459305	0.0402143018370883	-0.088	N21_12499	0
6q_Bin_56	955863879766082	962365053216374	chr6	6q	1	1588	q	213002188213537	0.0654299892342719	0.013	N21_12499	2024-02-01
6q_Bin_58	968866226666667	975367400116959	chr6	6q	3	1590	q	205496392097187	0.0657764229140528	-0.0606	N21_12499	2024-05-03
6q_Bin_59	975367400116959	981868573567252	chr6	6q	0	1591	q	207523853448701	0.0668095593750667	0.0355	N21_12499	0
6q_Bin_61	988369747017544	994870920467836	chr6	6q	5	1593	q	213204009647501	0.0702140069534164	-0.0263333333333333	N21_12499	2024-05-03
6q_Bin_62	994870920467836	100137209391813	chr6	6q	2	1594	q	207466671569749	0.0702768496643057	0.0285	N21_12499	2024-02-01
6q_Bin_63	100137209391813	100787326736842	chr6	6q	1	1595	q	208594318869175	0.071813010936944	-0.0255	N21_12499	2024-02-01
6q_Bin_64	100787326736842	101437444081871	chr6	6q	1	1596	q	20332024981319	0.0720531520732596	-0.014	N21_12499	2024-02-01
6q_Bin_65	101437444081871	102087561426901	chr6	6q	0	1597	q	213876835038393	0.0664507192661158	-0.099	N21_12499	0
6q_Bin_70	104688030807018	105338148152047	chr6	6q	6	1602	q	216195721448151	0.0735976396629281	-0.003	N21_12499	>5
6q_Bin_71	105338148152047	105988265497076	chr6	6q	0	1603	q	210606906412102	0.0267093734404179	0.0338	N21_12499	0
6q_Bin_72	105988265497076	106638382842105	chr6	6q	4	1604	q	203461314967611	0.0698970759490612	0.00857142857142857	N21_12499	2024-05-03
6q_Bin_73	106638382842105	107288500187135	chr6	6q	4	1605	q	205797492405944	0.0667919955514281	-0.005875	N21_12499	2024-05-03
6q_Bin_74	107288500187135	107938617532164	chr6	6q	3	1606	q	214010441159002	0.0643664585073402	0.0234	N21_12499	2024-05-03
6q_Bin_75	107938617532164	108588734877193	chr6	6q	5	1607	q	20660216136167	0.0544692673375177	-0.01275	N21_12499	2024-05-03
6q_Bin_76	108588734877193	109238852222222	chr6	6q	4	1608	q	208422067817452	0.0127689396634351	-0.0015	N21_12499	2024-05-03
6q_Bin_77	109238852222222	109888969567251	chr6	6q	7	1609	q	206216319169218	0.000382336220765968	-0.011	N21_12499	>5
6q_Bin_78	109888969567251	110539086912281	chr6	6q	4	1610	q	206644871681889	0.000472163226249305	0.0105	N21_12499	2024-05-03
6q_Bin_79	110539086912281	11118920425731	chr6	6q	5	1611	q	206825486774864	0.000453502646992619	-0.0188571428571429	N21_12499	2024-05-03
6q_Bin_80	11118920425731	111839321602339	chr6	6q	5	1612	q	206283531715918	0.000391402129017266	0.0046	N21_12499	2024-05-03
6q_Bin_81	111839321602339	112489438947368	chr6	6q	4	1613	q	206274200666444	0.025679236886587	0.00218181818181818	N21_12499	2024-05-03
6q_Bin_82	112489438947368	113139556292398	chr6	6q	0	1614	q	209081270335709	0.0333745924991022	-0.032	N21_12499	0
6q_Bin_83	113139556292398	113789673637427	chr6	6q	0	1615	q	207602657510224	0.0347609397297068	-0.005	N21_12499	0
6q_Bin_84	113789673637427	114439790982456	chr6	6q	4	1616	q	204251878997636	0.0772697708742468	-0.004	N21_12499	2024-05-03
6q_Bin_87	115740025672515	116390143017544	chr6	6q	6	1619	q	219420839755529	0.102917297300764	-0.065	N21_12499	>5
6q_Bin_88	116390143017544	117040260362573	chr6	6q	5	1620	q	206666044392041	0.128183850774343	-0.0386666666666667	N21_12499	2024-05-03
6q_Bin_89	117040260362573	117690377707602	chr6	6q	5	1621	q	197191366362335	0.149265799548061	-0.04775	N21_12499	2024-05-03
6q_Bin_90	117690377707602	118340495052632	chr6	6q	1	1622	q	203958978320617	0.175133562326791	-0.000499999999999999	N21_12499	2024-02-01
6q_Bin_91	118340495052632	118990612397661	chr6	6q	5	1623	q	212648770870363	0.202465331011624	0.041	N21_12499	2024-05-03
6q_Bin_92	118990612397661	11964072974269	chr6	6q	1	1624	q	192076708720472	0.228518253722282	0.0065	N21_12499	2024-02-01
6q_Bin_93	11964072974269	120290847087719	chr6	6q	0	1625	q	214480900679947	0.20156037053871	-0.035	N21_12499	0
6q_Bin_96	121591081777778	122241199122807	chr6	6q	0	1628	q	206519978569609	0.223278967525898	-0.015	N21_12499	0
6q_Bin_97	122241199122807	122891316467836	chr6	6q	5	1629	q	207514919848601	0.269264634685021	0.0165	N21_12499	2024-05-03
6q_Bin_98	122891316467836	123541433812865	chr6	6q	2	1630	q	235447111737672	0.279514505259626	-0.03325	N21_12499	2024-02-01
6q_Bin_99	123541433812865	124191551157895	chr6	6q	1	1631	q	212848491053899	0.287804695281199	-0.132	N21_12499	2024-02-01
6q_Bin_101	124841668502924	125491785847953	chr6	6q	3	1633	q	21190118690158	0.287679228816621	0.017	N21_12499	2024-05-03
6q_Bin_102	125491785847953	126141903192982	chr6	6q	4	1634	q	231411902003954	0.277259437007135	0.00866666666666667	N21_12499	2024-05-03
6q_Bin_103	126141903192982	126792020538012	chr6	6q	1	1635	q	226848190173885	0.268468327117021	-0.0122	N21_12499	2024-02-01
6q_Bin_104	126792020538012	127442137883041	chr6	6q	4	1636	q	188938600514893	0.269600509166114	-0.206	N21_12499	2024-05-03
6q_Bin_105	127442137883041	12809225522807	chr6	6q	1	1637	q	200186510669191	0.264692482475518	-0.0474	N21_12499	2024-02-01
6q_Bin_106	12809225522807	128742372573099	chr6	6q	0	1638	q	230279881613607	0.257034184985192	0.054	N21_12499	0
6q_Bin_107	128742372573099	129392489918129	chr6	6q	1	1639	q	233949432230461	0.265842433422407	0.0125	N21_12499	2024-02-01
6q_Bin_108	129392489918129	130042607263158	chr6	6q	3	1640	q	219604218979202	0.261757575453823	-0.061	N21_12499	2024-05-03
6q_Bin_109	130042607263158	130692724608187	chr6	6q	2	1641	q	215749510342519	0.263829428664951	-0.0394	N21_12499	2024-02-01
6q_Bin_110	130692724608187	131342841953216	chr6	6q	2	1642	q	210482819693443	0.26627409085485	0.0035	N21_12499	2024-02-01
6q_Bin_111	131342841953216	131992959298246	chr6	6q	5	1643	q	224165676850068	0.255191304169637	-0.0194	N21_12499	2024-05-03
6q_Bin_112	131992959298246	132643076643275	chr6	6q	3	1644	q	191795058723912	0.245000440425845	-0.0015	N21_12499	2024-05-03
6q_Bin_113	132643076643275	133293193988304	chr6	6q	7	1645	q	232486891800012	0.229588885240554	-0.0418571428571429	N21_12499	>5
6q_Bin_114	133293193988304	133943311333333	chr6	6q	0	1646	q	208875723411888	0.20876526708104	-0.0356666666666667	N21_12499	0
6q_Bin_115	133943311333333	134593428678363	chr6	6q	4	1647	q	223491584855851	0.22928357545688	-0.003125	N21_12499	2024-05-03
6q_Bin_116	134593428678363	135243546023392	chr6	6q	3	1648	q	22431554938962	0.233403386460624	0.00116666666666667	N21_12499	2024-05-03
6q_Bin_117	135243546023392	135893663368421	chr6	6q	3	1649	q	225198609866276	0.224313754221388	-0.0245	N21_12499	2024-05-03
6q_Bin_118	135893663368421	13654378071345	chr6	6q	3	1650	q	228255834737455	0.208519086795842	-0.018	N21_12499	2024-05-03
6q_Bin_119	13654378071345	13719389805848	chr6	6q	4	1651	q	206134316760959	0.205879158083992	0.0137777777777778	N21_12499	2024-05-03
6q_Bin_120	13719389805848	137844015403509	chr6	6q	1	1652	q	196442596626763	0.202407711549303	-0.0122857142857143	N21_12499	2024-02-01
6q_Bin_121	137844015403509	138494132748538	chr6	6q	5	1653	q	211784799298197	0.184885735921044	0.00233333333333333	N21_12499	2024-05-03
6q_Bin_122	138494132748538	139144250093567	chr6	6q	6	1654	q	207213133656526	0.111476994382039	-0.0252857142857143	N21_12499	>5
6q_Bin_123	139144250093567	139794367438596	chr6	6q	3	1655	q	209202619181573	0.0846529618235461	0.00342857142857143	N21_12499	2024-05-03
6q_Bin_124	139794367438596	140444484783626	chr6	6q	0	1656	q	205382095697749	0.0779048118948381	-0.00825	N21_12499	0
6q_Bin_125	140444484783626	141094602128655	chr6	6q	0	1657	q	214296912275834	0.0708240584900195	-0.019	N21_12499	0
6q_Bin_127	141744719473684	142394836818713	chr6	6q	2	1659	q	212997879490427	0.0742678708478555	0.006	N21_12499	2024-02-01
6q_Bin_128	142394836818713	143044954163743	chr6	6q	2	1660	q	211216881289957	0.0674096936627352	-0.01125	N21_12499	2024-02-01
6q_Bin_129	143044954163743	143695071508772	chr6	6q	5	1661	q	20552055894169	0.0563442391694521	0.00685714285714286	N21_12499	2024-05-03
6q_Bin_130	143695071508772	144345188853801	chr6	6q	5	1662	q	206354741378181	0.000393791001600243	-0.01875	N21_12499	2024-05-03
6q_Bin_131	144345188853801	14499530619883	chr6	6q	0	1663	q	208324405689622	0.013696956014081	-0.0224285714285714	N21_12499	0
6q_Bin_132	14499530619883	14564542354386	chr6	6q	1	1664	q	206543830723617	0.000346125844825821	0.000666666666666666	N21_12499	2024-02-01
6q_Bin_133	14564542354386	146295540888889	chr6	6q	3	1665	q	206459839650867	0.000462240557121444	-0.03225	N21_12499	2024-05-03
6q_Bin_134	146295540888889	146945658233918	chr6	6q	2	1666	q	206228288480809	0.000425513866998779	-0.0483333333333333	N21_12499	2024-02-01
6q_Bin_135	146945658233918	147595775578947	chr6	6q	2	1667	q	207057217132244	0.000333828380257635	-0.0236	N21_12499	2024-02-01
6q_Bin_136	147595775578947	148245892923977	chr6	6q	0	1668	q	207205119166915	0.00247701451738819	0.013	N21_12499	0
6q_Bin_137	148245892923977	148896010269006	chr6	6q	2	1669	q	206496839000543	0.000289900657890878	0.0332	N21_12499	2024-02-01
6q_Bin_138	148896010269006	149546127614035	chr6	6q	4	1670	q	206289840058599	0.000418735012631085	0.0322857142857143	N21_12499	2024-05-03
6q_Bin_139	149546127614035	150196244959064	chr6	6q	13	1671	q	206589343093729	0.000372003395604122	-0.030875	N21_12499	>5
6q_Bin_140	150196244959064	150846362304094	chr6	6q	1	1672	q	206848367063807	0.00048733724385127	0.0287142857142857	N21_12499	2024-02-01
6q_Bin_141	150846362304094	151496479649123	chr6	6q	6	1673	q	206479783151066	0.000473389077110545	0.0143333333333333	N21_12499	>5
6q_Bin_142	151496479649123	152146596994152	chr6	6q	2	1674	q	206303926040538	0.000362623192855133	-0.0065	N21_12499	2024-02-01
6q_Bin_143	152146596994152	152796714339181	chr6	6q	3	1675	q	206418135966169	0.000366493347970766	-0.0394	N21_12499	2024-05-03
6q_Bin_144	152796714339181	153446831684211	chr6	6q	3	1676	q	206968517044572	0.000420632298718129	-0.07375	N21_12499	2024-05-03
6q_Bin_145	153446831684211	15409694902924	chr6	6q	0	1677	q	20636628663313	0.000418755180519261	-0.042	N21_12499	0
6q_Bin_146	15409694902924	154747066374269	chr6	6q	3	1678	q	206491111714318	0.000418667133855375	-0.0135	N21_12499	2024-05-03
6q_Bin_147	154747066374269	155397183719298	chr6	6q	3	1679	q	206677954672257	0.000415118455416179	0.000833333333333334	N21_12499	2024-05-03
6q_Bin_148	155397183719298	156047301064327	chr6	6q	0	1680	q	206297122384372	0.000406018486583865	-0.013375	N21_12499	0
6q_Bin_150	156697418409357	157347535754386	chr6	6q	2	1682	q	206049897745653	0.000406170988874574	-0.00833333333333333	N21_12499	2024-02-01
6q_Bin_151	157347535754386	157997653099415	chr6	6q	3	1683	q	206053234550871	0.000412639030246202	-0.016625	N21_12499	2024-05-03
6q_Bin_152	157997653099415	158647770444444	chr6	6q	5	1684	q	206117003841349	0.000393238208165548	0.0189166666666667	N21_12499	2024-05-03
6q_Bin_153	158647770444444	159297887789474	chr6	6q	6	1685	q	206423229596967	0.000390878321907666	-0.00742857142857143	N21_12499	>5
6q_Bin_154	159297887789474	159948005134503	chr6	6q	7	1686	q	20661999926125	0.000319713159314552	-0.0331428571428571	N21_12499	>5
6q_Bin_155	159948005134503	160598122479532	chr6	6q	3	1687	q	20637222063067	0.000372246842738241	-0.002875	N21_12499	2024-05-03
6q_Bin_156	160598122479532	161248239824561	chr6	6q	3	1688	q	206163079583468	0.000415827765968542	-0.0318333333333333	N21_12499	2024-05-03
6q_Bin_157	161248239824561	161898357169591	chr6	6q	0	1689	q	20745430835404	0.00349394765297047	-0.002	N21_12499	0
6q_Bin_158	161898357169591	16254847451462	chr6	6q	0	1690	q	20765309074299	0.00430539161791372	-0.0393333333333333	N21_12499	0
6q_Bin_159	16254847451462	163198591859649	chr6	6q	2	1691	q	206707116433445	0.000430517801659599	0.009	N21_12499	2024-02-01
6q_Bin_160	163198591859649	163848709204678	chr6	6q	3	1692	q	206310821480452	0.000437530788537455	-0.0088	N21_12499	2024-05-03
6q_Bin_161	163848709204678	164498826549708	chr6	6q	0	1693	q	209530078832543	0.019381647731266	-0.025	N21_12499	0
6q_Bin_162	164498826549708	165148943894737	chr6	6q	0	1694	q	209249855360527	0.0227234282010495	-0.000499999999999999	N21_12499	0
6q_Bin_163	165148943894737	165799061239766	chr6	6q	2	1695	q	206109609726508	0.000348927299060554	-0.026	N21_12499	2024-02-01
6q_Bin_164	165799061239766	166449178584795	chr6	6q	6	1696	q	208876134156157	0.0229094563155694	-0.00425	N21_12499	>5
6q_Bin_165	166449178584795	167099295929825	chr6	6q	3	1697	q	212588484455985	0.102611854467624	-0.000545454545454546	N21_12499	2024-05-03
6q_Bin_166	167099295929825	167749413274854	chr6	6q	2	1698	q	221394745520704	0.0593075068344528	0.0229	N21_12499	2024-02-01
6q_Bin_167	167749413274854	168399530619883	chr6	6q	5	1699	q	210901094547135	0.150568587268821	0.0147142857142857	N21_12499	2024-05-03
6q_Bin_168	168399530619883	169049647964912	chr6	6q	1	1700	q	24043139323461	0.12188910831279	0.0113333333333333	N21_12499	2024-02-01
6q_Bin_169	169049647964912	169699765309942	chr6	6q	3	1701	q	22797199231305	0.163944624029176	-0.00118181818181818	N21_12499	2024-05-03
6q_Bin_170	169699765309942	170349882654971	chr6	6q	4	1702	q	209932538828201	0.22419258973915	0.0187	N21_12499	2024-05-03
6q_Bin_171	170349882654971	1.71e+08	chr6	6q	2	1703	q	228669505743297	0.239338217952656	0.00933333333333333	N21_12499	2024-02-01
7p_Bin_1	0	1000000	chr7	7p	9	1705	p	205895486447166	0.186458991047559	0.178153846153846	N21_12499	>5
7p_Bin_2	1000000	2000000	chr7	7p	11	1706	p	195132052960929	0.468774252689899	0.198421052631579	N21_12499	>5
7p_Bin_3	2000000	3000000	chr7	7p	13	1707	p	30660056124875	0.872943703734485	0.213578947368421	N21_12499	>5
7p_Bin_4	3000000	4000000	chr7	7p	1	1708	p	359720087450343	119062229502787	0.317777777777778	N21_12499	2024-02-01
7p_Bin_5	4000000	5000000	chr7	7p	5	1709	p	385023234062876	127371936651092	0.240357142857143	N21_12499	2024-05-03
7p_Bin_6	5000000	6000000	chr7	7p	12	1710	p	372133194691987	136694303410806	0.235823529411765	N21_12499	>5
7p_Bin_7	6000000	7000000	chr7	7p	16	1711	p	220183396445763	150220070968777	0.245944444444444	N21_12499	>5
7p_Bin_8	7000000	8000000	chr7	7p	6	1712	p	313908053315028	125622197942805	0.3156	N21_12499	>5
7p_Bin_9	8000000	9000000	chr7	7p	2	1713	p	528817630606152	119847975694586	0.302571428571429	N21_12499	2024-02-01
7p_Bin_10	9000000	10000000	chr7	7p	0	1714	p	362819517306927	0.752051176773043	0.295	N21_12499	0
7p_Bin_11	10000000	1.1e+07	chr7	7p	2	1715	p	349126008520018	106616260388493	0.372	N21_12499	2024-02-01
7p_Bin_12	1.1e+07	1.2e+07	chr7	7p	1	1716	p	414233583444363	0.953827403581231	0.3276	N21_12499	2024-02-01
7p_Bin_13	1.2e+07	1.3e+07	chr7	7p	3	1717	p	403065341672659	0.979762947640335	0.326571428571429	N21_12499	2024-05-03
7p_Bin_14	1.3e+07	1.4e+07	chr7	7p	1	1718	p	532719232341278	104845530293198	0.442	N21_12499	2024-02-01
7p_Bin_15	1.4e+07	1.5e+07	chr7	7p	1	1719	p	446143308079845	105420014553781	0.390333333333333	N21_12499	2024-02-01
7p_Bin_16	1.5e+07	1.6e+07	chr7	7p	2	1720	p	37461668639373	104811566261696	0.2945	N21_12499	2024-02-01
7p_Bin_17	1.6e+07	1.7e+07	chr7	7p	7	1721	p	558335414577059	0.907267582800556	0.293454545454545	N21_12499	>5
7p_Bin_18	1.7e+07	1.8e+07	chr7	7p	2	1722	p	417277436571042	0.858146188475628	0.375714285714286	N21_12499	2024-02-01
7p_Bin_19	1.8e+07	1.9e+07	chr7	7p	1	1723	p	434261143450617	0.743408435881824	0.391666666666667	N21_12499	2024-02-01
7p_Bin_20	1.9e+07	20000000	chr7	7p	4	1724	p	419086572840884	0.739799975247606	0.2976	N21_12499	2024-05-03
7p_Bin_21	20000000	2.1e+07	chr7	7p	3	1725	p	520409485562963	0.732077378096471	0.371777777777778	N21_12499	2024-05-03
7p_Bin_22	2.1e+07	2.2e+07	chr7	7p	3	1726	p	435425891477206	0.652481085050869	0.3118	N21_12499	2024-05-03
7p_Bin_23	2.2e+07	2.3e+07	chr7	7p	5	1727	p	491456066774628	0.590052037202899	0.3329	N21_12499	2024-05-03
7p_Bin_24	2.3e+07	2.4e+07	chr7	7p	9	1728	p	538065094588261	0.56962657121609	0.299416666666667	N21_12499	>5
7p_Bin_25	2.4e+07	2.5e+07	chr7	7p	3	1729	p	556530347934278	0.559581589961609	0.343	N21_12499	2024-05-03
7p_Bin_26	2.5e+07	2.6e+07	chr7	7p	2	1730	p	566318550694309	0.557491719144753	0.311333333333333	N21_12499	2024-02-01
7p_Bin_27	2.6e+07	2.7e+07	chr7	7p	5	1731	p	514237350785476	0.558461778141312	0.302545454545455	N21_12499	2024-05-03
7p_Bin_28	2.7e+07	2.8e+07	chr7	7p	17	1732	p	485201494006576	0.660325386685266	0.296272727272727	N21_12499	>5
7p_Bin_29	2.8e+07	2.9e+07	chr7	7p	4	1733	p	464920589019124	0.807763406011574	0.335666666666667	N21_12499	2024-05-03
7p_Bin_30	2.9e+07	30000000	chr7	7p	4	1734	p	47571021865964	0.810684750280447	0.300416666666667	N21_12499	2024-05-03
7p_Bin_31	30000000	3.1e+07	chr7	7p	12	1735	p	550759248122847	0.726137021517422	0.289533333333333	N21_12499	>5
7p_Bin_32	3.1e+07	3.2e+07	chr7	7p	5	1736	p	500359139587948	0.706243478055602	0.27825	N21_12499	2024-05-03
7p_Bin_33	3.2e+07	3.3e+07	chr7	7p	5	1737	p	505779107898431	0.715161931185358	0.304125	N21_12499	2024-05-03
7p_Bin_34	3.3e+07	3.4e+07	chr7	7p	4	1738	p	485123972376848	0.853093856519223	0.3414	N21_12499	2024-05-03
7p_Bin_35	3.4e+07	3.5e+07	chr7	7p	1	1739	p	451238019836731	0.841911021039795	0.353833333333333	N21_12499	2024-02-01
7p_Bin_36	3.5e+07	3.6e+07	chr7	7p	3	1740	p	438545751100184	0.845544021637774	0.278555555555556	N21_12499	2024-05-03
7p_Bin_37	3.6e+07	3.7e+07	chr7	7p	5	1741	p	423175098344627	0.913658777056437	0.317583333333333	N21_12499	2024-05-03
7p_Bin_38	3.7e+07	3.8e+07	chr7	7p	4	1742	p	438457356384693	106938402107607	0.226	N21_12499	2024-05-03
7p_Bin_39	3.8e+07	3.9e+07	chr7	7p	8	1743	p	431914807334785	105005962124363	0.161375	N21_12499	>5
7p_Bin_40	3.9e+07	40000000	chr7	7p	4	1744	p	530181721504847	103227482058613	0.161	N21_12499	2024-05-03
7p_Bin_41	40000000	4.1e+07	chr7	7p	2	1745	p	480741222238751	104757716156036	0.3365	N21_12499	2024-02-01
7p_Bin_42	4.1e+07	4.2e+07	chr7	7p	3	1746	p	50783714096111	102877521327026	0.283	N21_12499	2024-05-03
7p_Bin_43	4.2e+07	4.3e+07	chr7	7p	3	1747	p	459883414922433	104785751772896	0.2922	N21_12499	2024-05-03
7p_Bin_44	4.3e+07	4.4e+07	chr7	7p	6	1748	p	526435707128283	116599279697799	0.282833333333333	N21_12499	>5
7p_Bin_45	4.4e+07	4.5e+07	chr7	7p	22	1749	p	482735716314168	104830509753972	0.227	N21_12499	>5
7p_Bin_46	4.5e+07	4.6e+07	chr7	7p	6	1750	p	438807418419167	113529601211176	0.274777777777778	N21_12499	>5
7p_Bin_47	4.6e+07	4.7e+07	chr7	7p	0	1751	p	539783890462202	0.972387976068663	0.323666666666667	N21_12499	0
7p_Bin_48	4.7e+07	4.8e+07	chr7	7p	5	1752	p	559851088362965	115847528305747	0.278642857142857	N21_12499	2024-05-03
7p_Bin_49	4.8e+07	4.9e+07	chr7	7p	3	1753	p	448744559722266	120480864338307	0.289333333333333	N21_12499	2024-05-03
7p_Bin_50	4.9e+07	50000000	chr7	7p	1	1754	p	396957003253216	122564406072747	0.301	N21_12499	2024-02-01
7p_Bin_51	50000000	5.1e+07	chr7	7p	4	1755	p	528170705500916	122274181651533	0.3066	N21_12499	2024-05-03
7p_Bin_52	5.1e+07	5.2e+07	chr7	7p	1	1756	p	475946077026088	107097971046121	0.293666666666667	N21_12499	2024-02-01
7p_Bin_53	5.2e+07	5.3e+07	chr7	7p	0	1757	p	557718150084539	110779888884129	0.348	N21_12499	0
7p_Bin_54	5.3e+07	5.4e+07	chr7	7p	0	1758	p	530254024176878	117190295674426	0.2695	N21_12499	0
7p_Bin_55	5.4e+07	5.5e+07	chr7	7p	3	1759	p	56460541677617	13449932489077	0.2824	N21_12499	2024-05-03
7p_Bin_56	5.5e+07	5.6e+07	chr7	7p	8	1760	p	574163271729882	137685043963097	0.286642857142857	N21_12499	>5
7p_Bin_57	5.6e+07	5.7e+07	chr7	7p	6	1761	p	496268857081768	139841586722323	0.237333333333333	N21_12499	>5
7p_Bin_58	5.7e+07	5.8e+07	chr7	7p	0	1762	p	348214977652541	130243011912975	0.180714285714286	N21_12499	0
7q_Bin_2	621410513207547	627540826415094	chr7	7q	0	1765	q	320114259159447	136323342210307	0.096	N21_12499	0
7q_Bin_3	627540826415094	633671139622642	chr7	7q	0	1766	q	42869816128851	137884553455287	0.256	N21_12499	0
7q_Bin_4	633671139622642	639801452830189	chr7	7q	0	1767	q	384090009620545	138345221396197	0.22375	N21_12499	0
7q_Bin_5	639801452830189	645931766037736	chr7	7q	2	1768	q	368697844407412	141373826579791	0.276	N21_12499	2024-02-01
7q_Bin_6	645931766037736	652062079245283	chr7	7q	5	1769	q	392485656300327	145017363443023	0.29925	N21_12499	2024-05-03
7q_Bin_7	652062079245283	65819239245283	chr7	7q	1	1770	q	437750127111533	149064614171885	0.268142857142857	N21_12499	2024-02-01
7q_Bin_8	65819239245283	664322705660377	chr7	7q	5	1771	q	581445166097826	14843456143858	0.259375	N21_12499	2024-05-03
7q_Bin_9	664322705660377	670453018867925	chr7	7q	5	1772	q	296304604327215	142305638249156	0.2385	N21_12499	2024-05-03
7q_Bin_10	670453018867925	676583332075472	chr7	7q	1	1773	q	308195889004703	138990532589137	0.231	N21_12499	2024-02-01
7q_Bin_11	676583332075472	682713645283019	chr7	7q	0	1774	q	42133926325272	135589843042867	0.369	N21_12499	0
7q_Bin_12	682713645283019	688843958490566	chr7	7q	0	1775	q	312788458090036	134763347568448	0.37	N21_12499	0
7q_Bin_13	688843958490566	694974271698113	chr7	7q	0	1776	q	348849636641026	132663584510764	0.360333333333333	N21_12499	0
7q_Bin_14	694974271698113	70110458490566	chr7	7q	1	1777	q	328761070879501	142420116206131	0.4235	N21_12499	2024-02-01
7q_Bin_15	70110458490566	707234898113208	chr7	7q	0	1778	q	309958650384323	124241892738243	0.3128	N21_12499	0
7q_Bin_16	707234898113208	713365211320755	chr7	7q	0	1779	q	308764337829447	12035246943677	0.2725	N21_12499	0
7q_Bin_17	713365211320755	719495524528302	chr7	7q	1	1780	q	32910961047337	147540758489559	0.2825	N21_12499	2024-02-01
7q_Bin_18	719495524528302	725625837735849	chr7	7q	1	1781	q	446886061572115	114363869057722	0.176333333333333	N21_12499	2024-02-01
7q_Bin_19	725625837735849	731756150943396	chr7	7q	2	1782	q	302535031267177	143087529526754	0.23375	N21_12499	2024-02-01
7q_Bin_20	731756150943396	737886464150943	chr7	7q	11	1783	q	360181503939701	133350391107367	0.253181818181818	N21_12499	>5
7q_Bin_21	737886464150943	744016777358491	chr7	7q	7	1784	q	482268509773786	133020041919448	0.232142857142857	N21_12499	>5
7q_Bin_22	744016777358491	750147090566038	chr7	7q	4	1785	q	234574880589724	137292928304552	0.197	N21_12499	2024-05-03
7q_Bin_23	750147090566038	756277403773585	chr7	7q	6	1786	q	269736568725822	143219045014218	0.211888888888889	N21_12499	>5
7q_Bin_24	756277403773585	762407716981132	chr7	7q	7	1787	q	381018374137302	130342863104206	0.2375	N21_12499	>5
7q_Bin_25	762407716981132	768538030188679	chr7	7q	7	1788	q	338468629191209	122342368322514	0.246	N21_12499	>5
7q_Bin_26	768538030188679	774668343396226	chr7	7q	3	1789	q	379245862278933	113514679922051	0.1355	N21_12499	2024-05-03
7q_Bin_27	774668343396226	780798656603774	chr7	7q	6	1790	q	334448866372973	0.918366501031511	0.3665	N21_12499	>5
7q_Bin_28	780798656603774	786928969811321	chr7	7q	0	1791	q	257108613846475	0.791099181377022	0.376	N21_12499	0
7q_Bin_29	786928969811321	793059283018868	chr7	7q	0	1792	q	267321882616631	0.758141419663917	0.3395	N21_12499	0
7q_Bin_30	793059283018868	799189596226415	chr7	7q	0	1793	q	233918674683358	0.755749304397066	0.316	N21_12499	0
7q_Bin_31	799189596226415	805319909433962	chr7	7q	2	1794	q	219687535176503	0.873598688118272	0.3474	N21_12499	2024-02-01
7q_Bin_32	805319909433962	811450222641509	chr7	7q	1	1795	q	343642393411282	0.831580018423879	0.36	N21_12499	2024-02-01
7q_Bin_33	811450222641509	817580535849057	chr7	7q	1	1796	q	230286945907136	0.810642461956689	0.38075	N21_12499	2024-02-01
7q_Bin_34	817580535849057	823710849056604	chr7	7q	1	1797	q	207341446220194	0.767856960945152	0.343666666666667	N21_12499	2024-02-01
7q_Bin_35	823710849056604	829841162264151	chr7	7q	1	1798	q	209581145823191	0.684794692806908	0.362	N21_12499	2024-02-01
7q_Bin_36	829841162264151	835971475471698	chr7	7q	1	1799	q	293011163589506	0.674287573567689	0.371	N21_12499	2024-02-01
7q_Bin_37	835971475471698	842101788679245	chr7	7q	1	1800	q	276753161544376	0.629628189326827	0.423	N21_12499	2024-02-01
7q_Bin_38	842101788679245	848232101886792	chr7	7q	0	1801	q	207967274304547	0.561997821031636	0.3445	N21_12499	0
7q_Bin_39	848232101886792	85436241509434	chr7	7q	1	1802	q	290563016253387	0.579225882392238	0.335	N21_12499	2024-02-01
7q_Bin_41	860492728301887	866623041509434	chr7	7q	1	1804	q	196967328269184	0.556814619881787	0.346	N21_12499	2024-02-01
7q_Bin_42	866623041509434	872753354716981	chr7	7q	3	1805	q	294002684149296	0.540115536466499	0.2894	N21_12499	2024-05-03
7q_Bin_43	872753354716981	878883667924528	chr7	7q	7	1806	q	222279860948014	0.533511629398254	0.279	N21_12499	>5
7q_Bin_44	878883667924528	885013981132075	chr7	7q	3	1807	q	224775316511257	0.547202897270214	0.32575	N21_12499	2024-05-03
7q_Bin_47	89727460754717	903404920754717	chr7	7q	4	1810	q	207580134439066	0.525811818117391	0.321857142857143	N21_12499	2024-05-03
7q_Bin_48	903404920754717	909535233962264	chr7	7q	2	1811	q	20531823205429	0.589976121624104	0.380333333333333	N21_12499	2024-02-01
7q_Bin_49	909535233962264	915665547169811	chr7	7q	1	1812	q	30432663102648	0.632574619700622	0.245	N21_12499	2024-02-01
7q_Bin_50	915665547169811	921795860377358	chr7	7q	5	1813	q	187441722547471	0.670699030122773	0.260833333333333	N21_12499	2024-05-03
7q_Bin_51	921795860377358	927926173584906	chr7	7q	7	1814	q	333996477491241	0.78130252035534	0.3154	N21_12499	>5
7q_Bin_52	927926173584906	934056486792453	chr7	7q	4	1815	q	291775927503599	0.936108368542112	0.317333333333333	N21_12499	2024-05-03
7q_Bin_53	934056486792453	94018680	chr7	7q	3	1816	q	251430925133956	103242996654521	0.3168	N21_12499	2024-05-03
7q_Bin_54	94018680	946317113207547	chr7	7q	3	1817	q	194878256593121	110181725230211	0.300333333333333	N21_12499	2024-05-03
7q_Bin_55	946317113207547	952447426415094	chr7	7q	2	1818	q	242278192615683	112162805786612	0.32	N21_12499	2024-02-01
7q_Bin_56	952447426415094	958577739622642	chr7	7q	6	1819	q	391702330064357	114207040429337	0.319666666666667	N21_12499	>5
7q_Bin_57	958577739622642	964708052830189	chr7	7q	1	1820	q	280713463081507	119932399650636	0.354	N21_12499	2024-02-01
7q_Bin_58	964708052830189	970838366037736	chr7	7q	3	1821	q	304516615546017	0.727560216578038	0.289	N21_12499	2024-05-03
7q_Bin_59	970838366037736	976968679245283	chr7	7q	1	1822	q	254554809801926	119520097891419	0.24325	N21_12499	2024-02-01
7q_Bin_60	976968679245283	98309899245283	chr7	7q	6	1823	q	213377970853122	127577341476099	0.258375	N21_12499	>5
7q_Bin_61	98309899245283	989229305660377	chr7	7q	3	1824	q	299911819153057	133589697817655	0.27775	N21_12499	2024-05-03
7q_Bin_62	989229305660377	995359618867925	chr7	7q	11	1825	q	289372338449317	129792258408862	0.243	N21_12499	>5
7q_Bin_63	995359618867925	100148993207547	chr7	7q	19	1826	q	436304875554461	127585334850464	0.175272727272727	N21_12499	>5
7q_Bin_64	100148993207547	100762024528302	chr7	7q	26	1827	q	312031688427219	115984649088	0.213636363636364	N21_12499	>5
7q_Bin_65	100762024528302	101375055849057	chr7	7q	18	1828	q	276677563406875	115539481658356	0.2579	N21_12499	>5
7q_Bin_66	101375055849057	101988087169811	chr7	7q	1	1829	q	348499439365902	120557999367259	0.267636363636364	N21_12499	2024-02-01
7q_Bin_67	101988087169811	102601118490566	chr7	7q	9	1830	q	287825492243833	117890664323578	0.181	N21_12499	>5
7q_Bin_68	102601118490566	103214149811321	chr7	7q	6	1831	q	409280997196427	123782331587499	0.273	N21_12499	>5
7q_Bin_69	103214149811321	103827181132075	chr7	7q	5	1832	q	288674763328848	126133705675551	0.2815	N21_12499	2024-05-03
7q_Bin_70	103827181132075	10444021245283	chr7	7q	2	1833	q	413373740395823	124570906195605	0.267	N21_12499	2024-02-01
7q_Bin_71	10444021245283	105053243773585	chr7	7q	3	1834	q	375631834823765	123463790121645	0.284	N21_12499	2024-05-03
7q_Bin_72	105053243773585	10566627509434	chr7	7q	5	1835	q	383879519441922	120148503775196	0.273428571428571	N21_12499	2024-05-03
7q_Bin_73	10566627509434	106279306415094	chr7	7q	3	1836	q	463341281125479	113166427736376	0.283	N21_12499	2024-05-03
7q_Bin_74	106279306415094	106892337735849	chr7	7q	2	1837	q	490577905931317	116059202237382	0.323833333333333	N21_12499	2024-02-01
7q_Bin_75	106892337735849	107505369056604	chr7	7q	4	1838	q	462265790806314	116738155213146	0.3058	N21_12499	2024-05-03
7q_Bin_76	107505369056604	108118400377358	chr7	7q	8	1839	q	395922260809799	115515079597672	0.321142857142857	N21_12499	>5
7q_Bin_77	108118400377358	108731431698113	chr7	7q	4	1840	q	349515642879933	112185997565693	0.2375	N21_12499	2024-05-03
7q_Bin_80	109957494339623	110570525660377	chr7	7q	0	1843	q	433588988302813	100060529391956	0.333	N21_12499	0
7q_Bin_81	110570525660377	111183556981132	chr7	7q	2	1844	q	355886846632544	111850659773059	0.4	N21_12499	2024-02-01
7q_Bin_82	111183556981132	111796588301887	chr7	7q	1	1845	q	411473905828744	111553460342418	0.35475	N21_12499	2024-02-01
7q_Bin_83	111796588301887	112409619622642	chr7	7q	1	1846	q	398938913400301	113384269939494	0.3282	N21_12499	2024-02-01
7q_Bin_84	112409619622642	113022650943396	chr7	7q	4	1847	q	403430498501128	108085599695512	0.3085	N21_12499	2024-05-03
7q_Bin_86	113635682264151	114248713584906	chr7	7q	1	1849	q	514469168671669	0.924163053762796	0.281	N21_12499	2024-02-01
7q_Bin_87	114248713584906	11486174490566	chr7	7q	0	1850	q	404837703635082	0.941156031836823	0.328	N21_12499	0
7q_Bin_88	11486174490566	115474776226415	chr7	7q	2	1851	q	402704349150064	0.934341440016832	0.328	N21_12499	2024-02-01
7q_Bin_89	115474776226415	11608780754717	chr7	7q	1	1852	q	431516562328542	0.939142270200378	0.3315	N21_12499	2024-02-01
7q_Bin_90	11608780754717	116700838867925	chr7	7q	4	1853	q	351726620169718	0.96365131130927	0.30425	N21_12499	2024-05-03
7q_Bin_91	116700838867925	117313870188679	chr7	7q	5	1854	q	47848800027417	10050101402169	0.321166666666667	N21_12499	2024-05-03
7q_Bin_92	117313870188679	117926901509434	chr7	7q	2	1855	q	423040917623993	0.922655162357786	0.328666666666667	N21_12499	2024-02-01
7q_Bin_96	119765995471698	120379026792453	chr7	7q	1	1859	q	367679559640314	0.942415773924258	0.2935	N21_12499	2024-02-01
7q_Bin_97	120379026792453	120992058113208	chr7	7q	3	1860	q	549738839541815	0.969341111051112	0.3404	N21_12499	2024-05-03
7q_Bin_98	120992058113208	121605089433962	chr7	7q	2	1861	q	403769863123796	0.884015280219575	0.318	N21_12499	2024-02-01
7q_Bin_99	121605089433962	122218120754717	chr7	7q	2	1862	q	54416042279657	0.787942977193332	0.272666666666667	N21_12499	2024-02-01
7q_Bin_100	122218120754717	122831152075472	chr7	7q	3	1863	q	410562758125125	0.773959284337263	0.279	N21_12499	2024-05-03
7q_Bin_101	122831152075472	123444183396226	chr7	7q	0	1864	q	421292762031547	0.753216187516709	0.3376	N21_12499	0
7q_Bin_102	123444183396226	124057214716981	chr7	7q	4	1865	q	559233801070124	0.778069870018125	0.272	N21_12499	2024-05-03
7q_Bin_103	124057214716981	124670246037736	chr7	7q	0	1866	q	455359880474834	0.744037736473633	0.2795	N21_12499	0
7q_Bin_106	125896308679245	126509340	chr7	7q	1	1869	q	527830192776643	0.760669689698829	0.216	N21_12499	2024-02-01
7q_Bin_107	126509340	127122371320755	chr7	7q	0	1870	q	475629515389767	0.75771971413614	0.309	N21_12499	0
7q_Bin_108	127122371320755	127735402641509	chr7	7q	4	1871	q	494166066655849	0.779510215162399	0.300666666666667	N21_12499	2024-05-03
7q_Bin_109	127735402641509	128348433962264	chr7	7q	4	1872	q	478383610744294	0.715279079123459	0.201	N21_12499	2024-05-03
7q_Bin_110	128348433962264	128961465283019	chr7	7q	14	1873	q	451559690819029	0.725672162469119	0.2339	N21_12499	>5
7q_Bin_111	128961465283019	129574496603774	chr7	7q	5	1874	q	464593442248284	0.764187395526276	0.273	N21_12499	2024-05-03
7q_Bin_112	129574496603774	130187527924528	chr7	7q	5	1875	q	424939421006108	0.910072782692464	0.2831	N21_12499	2024-05-03
7q_Bin_113	130187527924528	130800559245283	chr7	7q	10	1876	q	513924354293814	108804304341801	0.312142857142857	N21_12499	>5
7q_Bin_114	130800559245283	131413590566038	chr7	7q	1	1877	q	406959155476547	108363258438655	0.2496	N21_12499	2024-02-01
7q_Bin_115	131413590566038	132026621886792	chr7	7q	1	1878	q	488255553440968	108527681910475	0.2685	N21_12499	2024-02-01
7q_Bin_116	132026621886792	132639653207547	chr7	7q	1	1879	q	568401862024876	108253546127391	0.3116	N21_12499	2024-02-01
7q_Bin_117	132639653207547	133252684528302	chr7	7q	1	1880	q	495663310440597	0.980976603018371	0.3766	N21_12499	2024-02-01
7q_Bin_118	133252684528302	133865715849057	chr7	7q	1	1881	q	558607494056132	107747141462342	0.393	N21_12499	2024-02-01
7q_Bin_119	133865715849057	134478747169811	chr7	7q	3	1882	q	463728921579069	107748940740047	0.313	N21_12499	2024-05-03
7q_Bin_120	134478747169811	135091778490566	chr7	7q	4	1883	q	570558002581587	105551268653423	0.317857142857143	N21_12499	2024-05-03
7q_Bin_121	135091778490566	135704809811321	chr7	7q	5	1884	q	533403146370412	127336224842606	0.315625	N21_12499	2024-05-03
7q_Bin_123	136317841132075	13693087245283	chr7	7q	1	1886	q	474814430723028	109066448315843	0.2945	N21_12499	2024-02-01
7q_Bin_124	13693087245283	137543903773585	chr7	7q	2	1887	q	448039436523651	134265006820402	0.35075	N21_12499	2024-02-01
7q_Bin_125	137543903773585	13815693509434	chr7	7q	1	1888	q	335797470992267	134046719588646	0.3415	N21_12499	2024-02-01
7q_Bin_126	13815693509434	138769966415094	chr7	7q	3	1889	q	520432178634937	130067555811043	0.327714285714286	N21_12499	2024-05-03
7q_Bin_127	138769966415094	139382997735849	chr7	7q	6	1890	q	359041278606909	125246635555636	0.242875	N21_12499	>5
7q_Bin_128	139382997735849	139996029056604	chr7	7q	3	1891	q	429370755749247	129418551605377	0.308	N21_12499	2024-05-03
7q_Bin_129	139996029056604	140609060377358	chr7	7q	5	1892	q	274532360276487	127419289128183	0.249666666666667	N21_12499	2024-05-03
7q_Bin_130	140609060377358	141222091698113	chr7	7q	6	1893	q	289783717377243	13184194688322	0.283666666666667	N21_12499	>5
7q_Bin_131	141222091698113	141835123018868	chr7	7q	5	1894	q	44441242845525	13240984182414	0.295714285714286	N21_12499	2024-05-03
7q_Bin_132	141835123018868	142448154339623	chr7	7q	2	1895	q	311004047892623	114965151360516	0.24925	N21_12499	2024-02-01
7q_Bin_133	142448154339623	143061185660377	chr7	7q	3	1896	q	355396754947102	132493490774739	0.284125	N21_12499	2024-05-03
7q_Bin_134	143061185660377	143674216981132	chr7	7q	9	1897	q	225011004955517	129838905531887	0.265666666666667	N21_12499	>5
7q_Bin_135	143674216981132	144287248301887	chr7	7q	4	1898	q	439504071658904	128248953665631	0.23425	N21_12499	2024-05-03
7q_Bin_136	144287248301887	144900279622642	chr7	7q	2	1899	q	363565861789529	127459185687063	0.268	N21_12499	2024-02-01
7q_Bin_138	145513310943396	146126342264151	chr7	7q	1	1901	q	314015170002141	12556099586734	0.35	N21_12499	2024-02-01
7q_Bin_142	147965436226415	14857846754717	chr7	7q	0	1905	q	333025782989923	0.950320005842779	0.304333333333333	N21_12499	0
7q_Bin_143	14857846754717	149191498867925	chr7	7q	6	1906	q	207765911127919	118930709644762	0.248777777777778	N21_12499	>5
7q_Bin_144	149191498867925	149804530188679	chr7	7q	8	1907	q	355241270539505	112973604584471	0.23575	N21_12499	>5
7q_Bin_145	149804530188679	150417561509434	chr7	7q	9	1908	q	227334413137197	110498862115966	0.263285714285714	N21_12499	>5
7q_Bin_146	150417561509434	151030592830189	chr7	7q	13	1909	q	324190492974358	110843408487039	0.206090909090909	N21_12499	>5
7q_Bin_147	151030592830189	151643624150943	chr7	7q	14	1910	q	380516170195925	114155661797768	0.2493	N21_12499	>5
7q_Bin_148	151643624150943	152256655471698	chr7	7q	4	1911	q	35786564317176	113696018179391	0.266375	N21_12499	2024-05-03
7q_Bin_149	152256655471698	152869686792453	chr7	7q	3	1912	q	369815511924541	116923920455428	0.2864	N21_12499	2024-05-03
7q_Bin_151	153482718113208	154095749433962	chr7	7q	0	1914	q	32230717879461	0.841234488956072	0.207	N21_12499	0
7q_Bin_152	154095749433962	154708780754717	chr7	7q	0	1915	q	359591651883068	0.738756601042819	0.276	N21_12499	0
7q_Bin_153	154708780754717	155321812075472	chr7	7q	6	1916	q	286021518539662	115930074056398	0.247666666666667	N21_12499	>5
7q_Bin_154	155321812075472	155934843396226	chr7	7q	4	1917	q	438491228323473	123775882101123	0.2687	N21_12499	2024-05-03
7q_Bin_155	155934843396226	156547874716981	chr7	7q	1	1918	q	288040393688542	0.659909051339512	0.295875	N21_12499	2024-02-01
7q_Bin_156	156547874716981	157160906037736	chr7	7q	6	1919	q	258344405375823	126515579246617	0.270777777777778	N21_12499	>5
7q_Bin_157	157160906037736	157773937358491	chr7	7q	1	1920	q	417123411306427	124212140008635	0.228727272727273	N21_12499	2024-02-01
7q_Bin_158	157773937358491	158386968679245	chr7	7q	0	1921	q	281918563717148	0.537894071646924	0.202272727272727	N21_12499	0
7q_Bin_159	158386968679245	1.59e+08	chr7	7q	3	1922	q	415255196968207	127011978640081	0.247363636363636	N21_12499	2024-05-03
8p_Bin_1	0	1000000	chr8	8p	3	1924	p	204629154480272	0.184349701070998	0.0236	N21_12499	2024-05-03
8p_Bin_2	1000000	2000000	chr8	8p	4	1925	p	19296555799174	0.191443900624944	0.0212105263157895	N21_12499	2024-05-03
8p_Bin_3	2000000	3000000	chr8	8p	1	1926	p	198878560896827	0.18482423115241	-0.0203	N21_12499	2024-02-01
8p_Bin_4	3000000	4000000	chr8	8p	0	1927	p	250952203656164	0.209737074459253	-0.016	N21_12499	0
8p_Bin_5	4000000	5000000	chr8	8p	0	1928	p	25645712529373	0.184002499246392	-0.05	N21_12499	0
8p_Bin_6	5000000	6000000	chr8	8p	0	1929	p	242979659615269	0.174316768774524	0.011	N21_12499	0
8p_Bin_7	6000000	7000000	chr8	8p	5	1930	p	21238321885868	0.143195642014907	0.00225	N21_12499	2024-05-03
8p_Bin_8	7000000	8000000	chr8	8p	1	1931	p	208621496291248	0.122258222603038	0.0015	N21_12499	2024-02-01
8p_Bin_9	8000000	9000000	chr8	8p	2	1932	p	199370524933954	0.135708518068363	0.0400714285714286	N21_12499	2024-02-01
8p_Bin_10	9000000	10000000	chr8	8p	4	1933	p	206829349104148	0.129607986744326	-0.00344444444444444	N21_12499	2024-05-03
8p_Bin_11	10000000	1.1e+07	chr8	8p	4	1934	p	196721967664371	0.128105463042335	0.012625	N21_12499	2024-05-03
8p_Bin_12	1.1e+07	1.2e+07	chr8	8p	11	1935	p	19095263485869	0.125336708172558	0.0216470588235294	N21_12499	>5
8p_Bin_13	1.2e+07	1.3e+07	chr8	8p	4	1936	p	206052812825455	0.125597354030062	-0.0105	N21_12499	2024-05-03
8p_Bin_14	1.3e+07	1.4e+07	chr8	8p	2	1937	p	199545514457591	0.126034935666763	-0.0238	N21_12499	2024-02-01
8p_Bin_16	1.5e+07	1.6e+07	chr8	8p	1	1939	p	191813674834464	0.129586550258542	-0.0836666666666667	N21_12499	2024-02-01
8p_Bin_17	1.6e+07	1.7e+07	chr8	8p	2	1940	p	210822210155636	0.128689948582266	-0.0652	N21_12499	2024-02-01
8p_Bin_18	1.7e+07	1.8e+07	chr8	8p	10	1941	p	192719012694662	0.123213421986418	0.00986666666666667	N21_12499	>5
8p_Bin_19	1.8e+07	1.9e+07	chr8	8p	4	1942	p	215100027604784	0.292766633999527	-0.014375	N21_12499	2024-05-03
8p_Bin_20	1.9e+07	20000000	chr8	8p	4	1943	p	191726860117378	0.353144550839104	-0.000583333333333333	N21_12499	2024-05-03
8p_Bin_21	20000000	2.1e+07	chr8	8p	3	1944	p	183191612411809	0.449955230763705	0.023	N21_12499	2024-05-03
8p_Bin_22	2.1e+07	2.2e+07	chr8	8p	3	1945	p	168031988984585	0.54811145694729	0.0125555555555556	N21_12499	2024-05-03
8p_Bin_23	2.2e+07	2.3e+07	chr8	8p	23	1946	p	11099969513919	0.730456942754977	0.0295625	N21_12499	>5
8p_Bin_24	2.3e+07	2.4e+07	chr8	8p	11	1947	p	0.474942213065181	0.857121642764828	0.0312307692307692	N21_12499	>5
8p_Bin_25	2.4e+07	2.5e+07	chr8	8p	4	1948	p	0.926981858147491	0.812160695605332	-0.102142857142857	N21_12499	2024-05-03
8p_Bin_26	2.5e+07	2.6e+07	chr8	8p	5	1949	p	0.702629632919731	0.677992561040889	-0.0137777777777778	N21_12499	2024-05-03
8p_Bin_27	2.6e+07	2.7e+07	chr8	8p	5	1950	p	0.477906265981317	0.652413369945281	0.0161	N21_12499	2024-05-03
8p_Bin_28	2.7e+07	2.8e+07	chr8	8p	11	1951	p	100990438655765	0.760045137854258	0.000500000000000001	N21_12499	>5
8p_Bin_29	2.8e+07	2.9e+07	chr8	8p	9	1952	p	103526438831343	0.814932533663035	-0.0205	N21_12499	>5
8p_Bin_30	2.9e+07	30000000	chr8	8p	2	1953	p	0.900990693279891	0.796518310594138	0.0156666666666667	N21_12499	2024-02-01
8p_Bin_31	30000000	3.1e+07	chr8	8p	12	1954	p	197107337721971	0.33198848580119	-0.0101538461538462	N21_12499	>5
8p_Bin_32	3.1e+07	3.2e+07	chr8	8p	2	1955	p	209117059435121	0.175224905835078	-0.0885	N21_12499	2024-02-01
8p_Bin_33	3.2e+07	3.3e+07	chr8	8p	0	1956	p	142608572565655	0.141568758419486	-0.0383333333333333	N21_12499	0
8p_Bin_34	3.3e+07	3.4e+07	chr8	8p	5	1957	p	194400312288704	0.117020924855212	0.036	N21_12499	2024-05-03
8p_Bin_36	3.5e+07	3.6e+07	chr8	8p	1	1959	p	198560426138023	0.0656850307246962	-0.022	N21_12499	2024-02-01
8p_Bin_37	3.6e+07	3.7e+07	chr8	8p	0	1960	p	173622223060311	0.0752460410687086	-0.00266666666666667	N21_12499	0
8p_Bin_38	3.7e+07	3.8e+07	chr8	8p	6	1961	p	202060585240139	0.0641006311517521	0.0288	N21_12499	>5
8p_Bin_39	3.8e+07	3.9e+07	chr8	8p	14	1962	p	205747973645304	0.0221817231290182	0.00988235294117647	N21_12499	>5
8p_Bin_40	3.9e+07	40000000	chr8	8p	2	1963	p	206381385147963	0.000405794767366122	-0.0813333333333333	N21_12499	2024-02-01
8p_Bin_41	40000000	4.1e+07	chr8	8p	1	1964	p	206487418022253	0.000516501446202727	0.0014	N21_12499	2024-02-01
8p_Bin_42	4.1e+07	4.2e+07	chr8	8p	6	1965	p	206279104944993	0.000343153983692642	0.0344285714285714	N21_12499	>5
8p_Bin_43	4.2e+07	4.3e+07	chr8	8p	10	1966	p	206385998269425	0.000308494131809852	0.0228666666666667	N21_12499	>5
8p_Bin_44	4.3e+07	4.4e+07	chr8	8p	2	1967	p	206730528769981	0.000353559999373179	-0.00125	N21_12499	2024-02-01
8q_Bin_2	465608700689655	47244475137931	chr8	8q	0	1970	q	205876080860814	0.00125459835816307	0.0025	N21_12499	0
8q_Bin_3	47244475137931	479280802068966	chr8	8q	3	1971	q	206370178810237	0.000505960784572854	-0.112	N21_12499	2024-05-03
8q_Bin_4	479280802068966	486116852758621	chr8	8q	2	1972	q	206134749190198	0.00042596392557858	-0.019	N21_12499	2024-02-01
8q_Bin_5	486116852758621	492952903448276	chr8	8q	2	1973	q	206412538695352	0.00031315583928935	-0.00725	N21_12499	2024-02-01
8q_Bin_6	492952903448276	499788954137931	chr8	8q	1	1974	q	205905785422186	0.000409427569907259	-0.0142222222222222	N21_12499	2024-02-01
8q_Bin_7	499788954137931	506625004827586	chr8	8q	0	1975	q	206180735107959	0.000449235270195047	-0.097	N21_12499	0
8q_Bin_8	506625004827586	513461055517241	chr8	8q	0	1976	q	206278918105796	0.000481463079291863	-0.11	N21_12499	0
8q_Bin_10	520297106206897	527133156896552	chr8	8q	2	1978	q	206164137764158	0.000398531622782824	-0.035	N21_12499	2024-02-01
8q_Bin_11	527133156896552	533969207586207	chr8	8q	1	1979	q	206347988403823	0.000507207114825565	0.0101666666666667	N21_12499	2024-02-01
8q_Bin_12	533969207586207	540805258275862	chr8	8q	4	1980	q	206021293239584	0.000337756515903782	-0.0316666666666667	N21_12499	2024-05-03
8q_Bin_13	540805258275862	547641308965517	chr8	8q	3	1981	q	206564831723352	0.000474113632738996	-0.00233333333333333	N21_12499	2024-05-03
8q_Bin_14	547641308965517	554477359655172	chr8	8q	1	1982	q	206198295329771	0.000329120272708761	0.0225714285714286	N21_12499	2024-02-01
8q_Bin_15	554477359655172	561313410344828	chr8	8q	4	1983	q	206605785584361	0.000331940466078861	-0.0113333333333333	N21_12499	2024-05-03
8q_Bin_16	561313410344828	568149461034483	chr8	8q	5	1984	q	206448290804522	0.000423101953932332	-0.0116666666666667	N21_12499	2024-05-03
8q_Bin_17	568149461034483	574985511724138	chr8	8q	1	1985	q	206814601539745	0.000408266228087188	-0.0075	N21_12499	2024-02-01
8q_Bin_18	574985511724138	581821562413793	chr8	8q	1	1986	q	206409752435526	0.000393292011574901	-0.0352	N21_12499	2024-02-01
8q_Bin_19	581821562413793	588657613103448	chr8	8q	5	1987	q	206552297306879	0.00039992417007337	0.0055	N21_12499	2024-05-03
8q_Bin_20	588657613103448	595493663793103	chr8	8q	0	1988	q	206258322453708	0.000457536702671636	-0.0035	N21_12499	0
8q_Bin_21	595493663793103	602329714482759	chr8	8q	1	1989	q	206796605620088	0.000494740061356089	0.0296666666666667	N21_12499	2024-02-01
8q_Bin_22	602329714482759	609165765172414	chr8	8q	3	1990	q	206239500408703	0.000380935993022824	-0.095	N21_12499	2024-05-03
8q_Bin_23	609165765172414	616001815862069	chr8	8q	2	1991	q	206846325424951	0.000327868127263255	0.00283333333333333	N21_12499	2024-02-01
8q_Bin_24	616001815862069	622837866551724	chr8	8q	1	1992	q	206293343627633	0.000409866824637614	0.00342857142857143	N21_12499	2024-02-01
8q_Bin_25	622837866551724	629673917241379	chr8	8q	0	1993	q	207717326654366	0.00525257163719047	-0.0078	N21_12499	0
8q_Bin_26	629673917241379	636509967931034	chr8	8q	4	1994	q	206125089560802	0.000436676150279038	-0.076	N21_12499	2024-05-03
8q_Bin_27	636509967931034	64334601862069	chr8	8q	0	1995	q	207873667921437	0.0143284092018684	0.0256666666666667	N21_12499	0
8q_Bin_28	64334601862069	650182069310345	chr8	8q	2	1996	q	209237353352301	0.0204484093063019	0.011	N21_12499	2024-02-01
8q_Bin_29	650182069310345	65701812	chr8	8q	3	1997	q	206517747259266	0.000446058216007928	-0.0606666666666667	N21_12499	2024-05-03
8q_Bin_30	65701812	663854170689655	chr8	8q	3	1998	q	206656574830481	0.000452516393674747	-0.058	N21_12499	2024-05-03
8q_Bin_31	663854170689655	67069022137931	chr8	8q	10	1999	q	206748813560452	0.00104107928774436	-0.02275	N21_12499	>5
8q_Bin_32	67069022137931	677526272068965	chr8	8q	2	2000	q	203499743416393	0.0994883480948573	0.00233333333333333	N21_12499	2024-02-01
8q_Bin_33	677526272068965	684362322758621	chr8	8q	3	2001	q	21199364709416	0.10690167502144	-0.0121666666666667	N21_12499	2024-05-03
8q_Bin_34	684362322758621	691198373448276	chr8	8q	0	2002	q	208022829547796	0.0608353418285668	-0.0306666666666667	N21_12499	0
8q_Bin_35	691198373448276	698034424137931	chr8	8q	2	2003	q	220118324864636	0.118768383496534	-0.104333333333333	N21_12499	2024-02-01
8q_Bin_36	698034424137931	704870474827586	chr8	8q	1	2004	q	207973079342048	0.124052017770037	-0.0685	N21_12499	2024-02-01
8q_Bin_37	704870474827586	711706525517241	chr8	8q	4	2005	q	206606293273179	0.132627061830864	0.0178571428571429	N21_12499	2024-05-03
8q_Bin_38	711706525517241	718542576206897	chr8	8q	3	2006	q	203956553336399	0.133043103669443	0.04875	N21_12499	2024-05-03
8q_Bin_39	718542576206897	725378626896552	chr8	8q	1	2007	q	207293261097737	0.0925399407252116	0.00166666666666667	N21_12499	2024-02-01
8q_Bin_40	725378626896552	732214677586207	chr8	8q	2	2008	q	219953874514187	0.141855367175159	-0.0216666666666667	N21_12499	2024-02-01
8q_Bin_41	732214677586207	739050728275862	chr8	8q	5	2009	q	219289794055589	0.145498271278609	-0.0415	N21_12499	2024-05-03
8q_Bin_42	739050728275862	745886778965517	chr8	8q	4	2010	q	222397603557038	0.157540399110555	-0.0232857142857143	N21_12499	2024-05-03
8q_Bin_43	745886778965517	752722829655172	chr8	8q	3	2011	q	204248580626808	0.245556367201741	-0.00633333333333333	N21_12499	2024-05-03
8q_Bin_44	752722829655172	759558880344828	chr8	8q	1	2012	q	209227542248568	0.167505990627577	-0.0266666666666667	N21_12499	2024-02-01
8q_Bin_45	759558880344828	766394931034483	chr8	8q	2	2013	q	212149675990752	0.170168053158293	0.034	N21_12499	2024-02-01
8q_Bin_46	766394931034483	773230981724138	chr8	8q	2	2014	q	234508979851653	0.257479070598921	-0.204	N21_12499	2024-02-01
8q_Bin_47	773230981724138	780067032413793	chr8	8q	0	2015	q	215765203523509	0.192601060538598	0.018	N21_12499	0
8q_Bin_50	793739133793103	800575184482759	chr8	8q	5	2018	q	243337405196662	0.265591695157553	-0.027	N21_12499	2024-05-03
8q_Bin_51	800575184482759	807411235172414	chr8	8q	2	2019	q	227371620329023	0.27707493133467	0.0263333333333333	N21_12499	2024-02-01
8q_Bin_52	807411235172414	814247285862069	chr8	8q	2	2020	q	235875778232768	0.327812879529804	0.00342857142857143	N21_12499	2024-02-01
8q_Bin_53	814247285862069	821083336551724	chr8	8q	7	2021	q	230218527627743	0.323161070181909	0.006	N21_12499	>5
8q_Bin_54	821083336551724	827919387241379	chr8	8q	0	2022	q	211558669241685	0.258298310657926	-0.0404285714285714	N21_12499	0
8q_Bin_58	848427539310345	85526359	chr8	8q	7	2026	q	230676497730119	0.325582964074288	-0.068	N21_12499	>5
8q_Bin_59	85526359	862099640689655	chr8	8q	1	2027	q	204216730025465	0.176549430422343	-0.0005	N21_12499	2024-02-01
8q_Bin_60	862099640689655	86893569137931	chr8	8q	4	2028	q	218202612632412	0.258940195346572	0.071	N21_12499	2024-05-03
8q_Bin_61	86893569137931	875771742068965	chr8	8q	0	2029	q	227511489027326	0.1471543072443	-0.000285714285714285	N21_12499	0
8q_Bin_62	875771742068965	882607792758621	chr8	8q	2	2030	q	216806317674353	0.240461556992984	-0.086	N21_12499	2024-02-01
8q_Bin_63	882607792758621	889443843448276	chr8	8q	0	2031	q	219663482271133	0.113157545314371	-0.089	N21_12499	0
8q_Bin_64	889443843448276	896279894137931	chr8	8q	0	2032	q	213995900409778	0.0955681624525073	-0.04	N21_12499	0
8q_Bin_66	903115944827586	909951995517241	chr8	8q	4	2034	q	216738267789965	0.0928840484268284	-0.0105	N21_12499	2024-05-03
8q_Bin_67	909951995517241	916788046206897	chr8	8q	4	2035	q	203330429039267	0.0825508190028707	-0.0526666666666667	N21_12499	2024-05-03
8q_Bin_68	916788046206897	923624096896552	chr8	8q	1	2036	q	210353585144073	0.0500106948559623	-0.02975	N21_12499	2024-02-01
8q_Bin_69	923624096896552	930460147586207	chr8	8q	1	2037	q	21432035571441	0.0830902823765687	-0.164	N21_12499	2024-02-01
8q_Bin_70	930460147586207	937296198275862	chr8	8q	3	2038	q	211806728671377	0.0812654281550678	-0.0368	N21_12499	2024-05-03
8q_Bin_71	937296198275862	944132248965517	chr8	8q	4	2039	q	216921033869384	0.0743512412527718	-0.0263333333333333	N21_12499	2024-05-03
8q_Bin_72	944132248965517	950968299655172	chr8	8q	6	2040	q	207718910003735	0.0618410909852777	0.0125	N21_12499	>5
8q_Bin_73	950968299655172	957804350344827	chr8	8q	3	2041	q	207836918422311	0.0522572000861303	-0.012	N21_12499	2024-05-03
8q_Bin_74	957804350344827	964640401034483	chr8	8q	4	2042	q	208701268281951	0.005652359780449	0.0275	N21_12499	2024-05-03
8q_Bin_75	964640401034483	971476451724138	chr8	8q	2	2043	q	206852746971079	0.000444494504759361	-0.237	N21_12499	2024-02-01
8q_Bin_76	971476451724138	978312502413793	chr8	8q	3	2044	q	20657562773924	0.000410021881261522	0.00422222222222222	N21_12499	2024-05-03
8q_Bin_77	978312502413793	985148553103448	chr8	8q	8	2045	q	206461383001017	0.000390934032707076	0.0196666666666667	N21_12499	>5
8q_Bin_78	985148553103448	991984603793103	chr8	8q	2	2046	q	206444409482875	0.000385480050119916	0.0158888888888889	N21_12499	2024-02-01
8q_Bin_79	991984603793103	998820654482759	chr8	8q	1	2047	q	206394171336466	0.000341057866250072	0.0195	N21_12499	2024-02-01
8q_Bin_80	998820654482759	100565670517241	chr8	8q	6	2048	q	206562558169958	0.000399480463445366	-0.0324	N21_12499	>5
8q_Bin_81	100565670517241	101249275586207	chr8	8q	4	2049	q	206362193156886	0.000390216908453268	0.0098	N21_12499	2024-05-03
8q_Bin_82	101249275586207	101932880655172	chr8	8q	2	2050	q	206391204939336	0.000291908434429033	0.000818181818181818	N21_12499	2024-02-01
8q_Bin_83	101932880655172	102616485724138	chr8	8q	3	2051	q	206116202743274	0.000404210979914125	0.025	N21_12499	2024-05-03
8q_Bin_84	102616485724138	103300090793103	chr8	8q	8	2052	q	206730836472667	0.000401412487750385	-0.00514285714285714	N21_12499	>5
8q_Bin_85	103300090793103	103983695862069	chr8	8q	4	2053	q	206370712573981	0.000532071412590941	0.035375	N21_12499	2024-05-03
8q_Bin_86	103983695862069	104667300931034	chr8	8q	4	2054	q	206093281904826	0.000383787409041137	-0.014375	N21_12499	2024-05-03
8q_Bin_87	104667300931034	105350906	chr8	8q	0	2055	q	206420411169065	0.000431158437716466	-0.069	N21_12499	0
8q_Bin_88	105350906	106034511068966	chr8	8q	0	2056	q	206247219156982	0.000398653118333341	0.0146	N21_12499	0
8q_Bin_89	106034511068966	106718116137931	chr8	8q	1	2057	q	206096698659571	0.000369745166608643	-0.00866666666666667	N21_12499	2024-02-01
8q_Bin_90	106718116137931	107401721206897	chr8	8q	1	2058	q	206495095353337	0.000350853979470318	-0.026	N21_12499	2024-02-01
8q_Bin_91	107401721206897	108085326275862	chr8	8q	1	2059	q	206300334291244	0.000452953622786715	-0.0196666666666667	N21_12499	2024-02-01
8q_Bin_92	108085326275862	108768931344828	chr8	8q	3	2060	q	206758589350127	0.000343134779830414	-0.0676666666666667	N21_12499	2024-05-03
8q_Bin_93	108768931344828	109452536413793	chr8	8q	3	2061	q	206300197682012	0.000453104997478138	-0.006	N21_12499	2024-05-03
8q_Bin_94	109452536413793	110136141482759	chr8	8q	3	2062	q	206259825354277	0.000348845125186493	-0.049	N21_12499	2024-05-03
8q_Bin_95	110136141482759	110819746551724	chr8	8q	0	2063	q	206812160659525	0.000366867856570566	0.000600000000000002	N21_12499	0
8q_Bin_96	110819746551724	11150335162069	chr8	8q	1	2064	q	206699964482013	0.000347419924200249	-0.152	N21_12499	2024-02-01
8q_Bin_97	11150335162069	112186956689655	chr8	8q	0	2065	q	20639163572226	0.000328264661466197	-0.102	N21_12499	0
8q_Bin_98	112186956689655	112870561758621	chr8	8q	1	2066	q	206785069805546	0.000348556221301336	-0.188	N21_12499	2024-02-01
8q_Bin_101	114237771896552	114921376965517	chr8	8q	0	2069	q	206445811950543	0.000337383799938584	-0.0565	N21_12499	0
8q_Bin_103	115604982034483	116288587103448	chr8	8q	0	2071	q	206366969586995	0.000467469676847197	-0.022	N21_12499	0
8q_Bin_104	116288587103448	116972192172414	chr8	8q	5	2072	q	206608251249379	0.00037728189305452	-0.009	N21_12499	2024-05-03
8q_Bin_105	116972192172414	117655797241379	chr8	8q	1	2073	q	20680070522384	0.000415714423567373	0.0405	N21_12499	2024-02-01
8q_Bin_106	117655797241379	118339402310345	chr8	8q	2	2074	q	206375505475336	0.000398517629902599	-0.00575	N21_12499	2024-02-01
8q_Bin_107	118339402310345	11902300737931	chr8	8q	1	2075	q	206673616947738	0.000358832676259275	0.0248333333333333	N21_12499	2024-02-01
8q_Bin_108	11902300737931	119706612448276	chr8	8q	3	2076	q	206193657245908	0.000402865727072502	-0.00857142857142857	N21_12499	2024-05-03
8q_Bin_109	119706612448276	120390217517241	chr8	8q	5	2077	q	206170882491079	0.000400238459625868	-0.014	N21_12499	2024-05-03
8q_Bin_110	120390217517241	121073822586207	chr8	8q	2	2078	q	205975976754524	0.000424557303879321	-0.0474285714285714	N21_12499	2024-02-01
8q_Bin_111	121073822586207	121757427655172	chr8	8q	2	2079	q	20629841299027	0.00036077443373782	0.017	N21_12499	2024-02-01
8q_Bin_112	121757427655172	122441032724138	chr8	8q	0	2080	q	20644856628608	0.000359054382023091	0.0236666666666667	N21_12499	0
8q_Bin_113	122441032724138	123124637793103	chr8	8q	3	2081	q	206453277072733	0.00046234589996871	0.002	N21_12499	2024-05-03
8q_Bin_114	123124637793103	123808242862069	chr8	8q	8	2082	q	206506447853924	0.000413713896901732	0.0148	N21_12499	>5
8q_Bin_115	123808242862069	124491847931034	chr8	8q	6	2083	q	206493318605592	0.000479711091197201	0.0108	N21_12499	>5
8q_Bin_116	124491847931034	125175453	chr8	8q	6	2084	q	206250698164242	0.000410035384325663	0.022	N21_12499	>5
8q_Bin_117	125175453	125859058068966	chr8	8q	1	2085	q	206714670016901	0.000393692310741504	0.032875	N21_12499	2024-02-01
8q_Bin_118	125859058068966	126542663137931	chr8	8q	1	2086	q	206081369788455	0.00065089007735736	0.0125	N21_12499	2024-02-01
8q_Bin_119	126542663137931	127226268206897	chr8	8q	3	2087	q	205743832885322	0.00165233774938315	-0.0121666666666667	N21_12499	2024-05-03
8q_Bin_120	127226268206897	127909873275862	chr8	8q	5	2088	q	205827829067654	0.000430743480932579	0.029	N21_12499	2024-05-03
8q_Bin_121	127909873275862	128593478344828	chr8	8q	0	2089	q	205396885530595	0.00347287114186353	-0.0111666666666667	N21_12499	0
8q_Bin_122	128593478344828	129277083413793	chr8	8q	0	2090	q	204477636134616	0.0072575902469396	0.0714545454545455	N21_12499	0
8q_Bin_123	129277083413793	129960688482759	chr8	8q	3	2091	q	205972957965243	0.0004072109606682	0.0368333333333333	N21_12499	2024-05-03
8q_Bin_124	129960688482759	130644293551724	chr8	8q	1	2092	q	20605196061172	0.000357671030178987	0.00425	N21_12499	2024-02-01
8q_Bin_125	130644293551724	13132789862069	chr8	8q	1	2093	q	206230687958305	0.000409736991656503	0.0248888888888889	N21_12499	2024-02-01
8q_Bin_126	13132789862069	132011503689655	chr8	8q	1	2094	q	206231905213421	0.000404406889319059	0.0456666666666667	N21_12499	2024-02-01
8q_Bin_127	132011503689655	132695108758621	chr8	8q	3	2095	q	206757216761372	0.000391812089085345	-0.016	N21_12499	2024-05-03
8q_Bin_128	132695108758621	133378713827586	chr8	8q	5	2096	q	206799426880528	0.0514854227266559	0.0205	N21_12499	2024-05-03
8q_Bin_129	133378713827586	134062318896552	chr8	8q	1	2097	q	193991550527768	0.10062723533849	0.00725	N21_12499	2024-02-01
8q_Bin_130	134062318896552	134745923965517	chr8	8q	1	2098	q	210430298283781	0.104203427930063	0.0626363636363636	N21_12499	2024-02-01
8q_Bin_131	134745923965517	135429529034483	chr8	8q	0	2099	q	201973617577517	0.0503833680061528	0.015	N21_12499	0
8q_Bin_132	135429529034483	136113134103448	chr8	8q	1	2100	q	210592766997386	0.150638953201904	0.0272	N21_12499	2024-02-01
8q_Bin_133	136113134103448	136796739172414	chr8	8q	0	2101	q	198940932033635	0.0650753903725503	0.04625	N21_12499	0
8q_Bin_134	136796739172414	137480344241379	chr8	8q	0	2102	q	203592870509444	0.0821870790063752	0.021	N21_12499	0
8q_Bin_135	137480344241379	138163949310345	chr8	8q	1	2103	q	18413210564813	0.154057837740891	-0.073	N21_12499	2024-02-01
8q_Bin_137	13884755437931	139531159448276	chr8	8q	0	2105	q	19763293996175	0.0869976935636806	0.016	N21_12499	0
8q_Bin_138	139531159448276	140214764517241	chr8	8q	2	2106	q	202530967192778	0.158303288668394	0.0125	N21_12499	2024-02-01
8q_Bin_139	140214764517241	140898369586207	chr8	8q	4	2107	q	185126867971273	0.168419598219585	0.0645	N21_12499	2024-05-03
8q_Bin_140	140898369586207	141581974655172	chr8	8q	2	2108	q	194634086385785	0.183227704268736	0.0132727272727273	N21_12499	2024-02-01
8q_Bin_141	141581974655172	142265579724138	chr8	8q	1	2109	q	192377976399187	0.221450200761082	-0.0108333333333333	N21_12499	2024-02-01
8q_Bin_142	142265579724138	142949184793103	chr8	8q	7	2110	q	174117971839427	0.282221801652416	0.0606	N21_12499	>5
8q_Bin_143	142949184793103	143632789862069	chr8	8q	14	2111	q	155704459457107	0.428880542312022	0.0354166666666667	N21_12499	>5
8q_Bin_144	143632789862069	144316394931034	chr8	8q	19	2112	q	137101032832298	0.476666523001296	0.0344615384615385	N21_12499	>5
8q_Bin_145	144316394931034	1.45e+08	chr8	8q	27	2113	q	173671567333889	0.181490923632067	0.00308333333333333	N21_12499	>5
8q_Bin_146	1.45e+08	145138636	chr8	8q	2	2114	q	204026616724986	0.0505073035048205	-0.07	N21_12499	2024-02-01
9p_Bin_1	0	1000000	chr9	9p	6	2115	p	206548830647729	0.000430780851204135	-0.129333333333333	N21_12499	>5
9p_Bin_2	1000000	2000000	chr9	9p	3	2116	p	20656384394601	0.000447548585379108	-0.0113333333333333	N21_12499	2024-05-03
9p_Bin_3	2000000	3000000	chr9	9p	3	2117	p	206278839148791	0.00038882164685962	-0.107	N21_12499	2024-05-03
9p_Bin_4	3000000	4000000	chr9	9p	3	2118	p	206559268445297	0.000446437726950868	-0.11775	N21_12499	2024-05-03
9p_Bin_5	4000000	5000000	chr9	9p	7	2119	p	207017321512024	0.000339013850737192	-0.107333333333333	N21_12499	>5
9p_Bin_6	5000000	6000000	chr9	9p	8	2120	p	206642233657527	0.000482179701869654	-0.123875	N21_12499	>5
9p_Bin_7	6000000	7000000	chr9	9p	5	2121	p	206398222906995	0.000395755762596234	-0.104444444444444	N21_12499	2024-05-03
9p_Bin_8	7000000	8000000	chr9	9p	0	2122	p	203419349359912	0.00487794940284798	-0.071	N21_12499	0
9p_Bin_9	8000000	9000000	chr9	9p	1	2123	p	204809941173525	0.00165055257545248	-0.1285	N21_12499	2024-02-01
9p_Bin_13	1.2e+07	1.3e+07	chr9	9p	3	2127	p	205992958208325	0.000398653854350506	-0.2045	N21_12499	2024-05-03
9p_Bin_14	1.3e+07	1.4e+07	chr9	9p	2	2128	p	206855686702778	0.000387582888337291	-0.1155	N21_12499	2024-02-01
9p_Bin_15	1.4e+07	1.5e+07	chr9	9p	3	2129	p	206356839625601	0.000482059114768704	-0.139285714285714	N21_12499	2024-05-03
9p_Bin_16	1.5e+07	1.6e+07	chr9	9p	4	2130	p	206297266457029	0.000430756574564472	-0.1322	N21_12499	2024-05-03
9p_Bin_17	1.6e+07	1.7e+07	chr9	9p	2	2131	p	206234806674648	0.000380497457018286	-0.0668333333333333	N21_12499	2024-02-01
9p_Bin_18	1.7e+07	1.8e+07	chr9	9p	3	2132	p	206728850361867	0.0004408703417051	-0.1215	N21_12499	2024-05-03
9p_Bin_19	1.8e+07	1.9e+07	chr9	9p	1	2133	p	206345141466154	0.000863979978836163	-0.170333333333333	N21_12499	2024-02-01
9p_Bin_20	1.9e+07	20000000	chr9	9p	6	2134	p	206511410867597	0.000400663574266852	-0.0974285714285714	N21_12499	>5
9p_Bin_21	20000000	2.1e+07	chr9	9p	3	2135	p	206309673636425	0.000440824000614723	-0.1125	N21_12499	2024-05-03
9p_Bin_22	2.1e+07	2.2e+07	chr9	9p	6	2136	p	206284801531125	0.000414948085018494	-0.125857142857143	N21_12499	>5
9p_Bin_23	2.2e+07	2.3e+07	chr9	9p	2	2137	p	20585735317445	0.00201852669942626	-0.164666666666667	N21_12499	2024-02-01
9p_Bin_24	2.3e+07	2.4e+07	chr9	9p	1	2138	p	206578874934538	0.000472104604334113	-0.1985	N21_12499	2024-02-01
9p_Bin_27	2.6e+07	2.7e+07	chr9	9p	4	2141	p	20651041098901	0.000416891531074437	-0.091	N21_12499	2024-05-03
9p_Bin_28	2.7e+07	2.8e+07	chr9	9p	4	2142	p	202328522429759	0.0564673078919658	-0.075	N21_12499	2024-05-03
9p_Bin_30	2.9e+07	30000000	chr9	9p	0	2144	p	202794349789637	0.0422084909735273	-0.203	N21_12499	0
9p_Bin_33	3.2e+07	3.3e+07	chr9	9p	6	2147	p	197115610075731	0.110143359429751	-0.1516	N21_12499	>5
9p_Bin_34	3.3e+07	3.4e+07	chr9	9p	14	2148	p	204885699991308	0.181211684512624	-0.0661538461538462	N21_12499	>5
9p_Bin_35	3.4e+07	3.5e+07	chr9	9p	18	2149	p	183183917283799	0.446887665489388	-0.0686666666666667	N21_12499	>5
9p_Bin_36	3.5e+07	3.6e+07	chr9	9p	25	2150	p	182521594828973	0.36968250964786	-0.113538461538462	N21_12499	>5
9p_Bin_37	3.6e+07	3.7e+07	chr9	9p	8	2151	p	169569659567571	0.346386529759991	-0.0785454545454545	N21_12499	>5
9p_Bin_38	3.7e+07	3.8e+07	chr9	9p	13	2152	p	207400861292829	0.271969543376356	-0.0682666666666667	N21_12499	>5
9p_Bin_39	3.8e+07	3.9e+07	chr9	9p	4	2153	p	228444968760798	0.182418057254562	-0.0258888888888889	N21_12499	2024-05-03
9p_Bin_41	40000000	4.1e+07	chr9	9p	1	2155	p	200658122095551	0.149616524621352	0.008	N21_12499	2024-02-01
9q_Bin_32	662933746811594	66963530057971	chr9	9q	1	2190	q	222818316230913	0.173966945751385	-0.055	N21_12499	2024-02-01
9q_Bin_35	683038408115942	689739961884058	chr9	9q	5	2193	q	220287011168597	0.16770126822439	-0.099	N21_12499	2024-05-03
9q_Bin_39	709844623188406	716546176956522	chr9	9q	0	2197	q	21935147678617	0.0942394824664206	-0.1394	N21_12499	0
9q_Bin_40	716546176956522	723247730724638	chr9	9q	4	2198	q	206927790320533	0.136166412901248	-0.103428571428571	N21_12499	2024-05-03
9q_Bin_41	723247730724638	729949284492754	chr9	9q	3	2199	q	199308893942891	0.122520653419881	-0.144	N21_12499	2024-05-03
9q_Bin_42	729949284492754	73665083826087	chr9	9q	1	2200	q	212993907139214	0.118761519042957	-0.122	N21_12499	2024-02-01
9q_Bin_43	73665083826087	743352392028985	chr9	9q	0	2201	q	207090179638192	0.0797408165224642	-0.147	N21_12499	0
9q_Bin_44	743352392028985	750053945797102	chr9	9q	4	2202	q	201309143110851	0.102873539767339	-0.1105	N21_12499	2024-05-03
9q_Bin_45	750053945797102	756755499565217	chr9	9q	2	2203	q	215202960402439	0.0839744094464935	-0.142	N21_12499	2024-02-01
9q_Bin_46	756755499565217	763457053333333	chr9	9q	1	2204	q	215588797421434	0.071500374462983	-0.155	N21_12499	2024-02-01
9q_Bin_48	770158607101449	776860160869565	chr9	9q	2	2206	q	209035250429737	0.0139610720173816	-0.15725	N21_12499	2024-02-01
9q_Bin_49	776860160869565	783561714637681	chr9	9q	3	2207	q	206563046558812	0.000319192104838841	-0.019	N21_12499	2024-05-03
9q_Bin_50	783561714637681	790263268405797	chr9	9q	0	2208	q	209649544776748	0.0230116260861742	-0.07	N21_12499	0
9q_Bin_51	790263268405797	796964822173913	chr9	9q	1	2209	q	20591942181396	0.000415790381148793	-0.0626666666666667	N21_12499	2024-02-01
9q_Bin_52	796964822173913	803666375942029	chr9	9q	1	2210	q	208220352065125	0.0125478762276742	-0.184666666666667	N21_12499	2024-02-01
9q_Bin_53	803666375942029	810367929710145	chr9	9q	0	2211	q	207122023805356	0.00697631560778452	-0.0862	N21_12499	0
9q_Bin_55	817069483478261	823771037246377	chr9	9q	0	2213	q	207308596214721	0.00422016634819093	-0.107333333333333	N21_12499	0
9q_Bin_56	823771037246377	830472591014493	chr9	9q	1	2214	q	206952401138059	0.00168936559449372	-0.224	N21_12499	2024-02-01
9q_Bin_58	837174144782609	843875698550725	chr9	9q	6	2216	q	206093316005099	0.000439548229231407	-0.12	N21_12499	>5
9q_Bin_59	843875698550725	850577252318841	chr9	9q	1	2217	q	206201366307225	0.000325670565255793	-0.1855	N21_12499	2024-02-01
9q_Bin_60	850577252318841	857278806086957	chr9	9q	1	2218	q	205656311495545	0.000395263310935373	-0.166	N21_12499	2024-02-01
9q_Bin_61	857278806086957	863980359855072	chr9	9q	4	2219	q	206636656615689	0.000422553730279959	-0.07325	N21_12499	2024-05-03
9q_Bin_62	863980359855072	870681913623188	chr9	9q	2	2220	q	206529873377645	0.000476292202594887	-0.106	N21_12499	2024-02-01
9q_Bin_63	870681913623188	877383467391304	chr9	9q	3	2221	q	206531686235272	0.000439579164525314	-0.112666666666667	N21_12499	2024-05-03
9q_Bin_64	877383467391304	88408502115942	chr9	9q	2	2222	q	206171854085051	0.000442737321860697	-0.123	N21_12499	2024-02-01
9q_Bin_65	88408502115942	890786574927536	chr9	9q	4	2223	q	206687554111231	0.000410001622979752	-0.048	N21_12499	2024-05-03
9q_Bin_66	890786574927536	897488128695652	chr9	9q	4	2224	q	20615592926246	0.000425156181080363	-0.0643333333333333	N21_12499	2024-05-03
9q_Bin_67	897488128695652	904189682463768	chr9	9q	1	2225	q	205752937281849	0.000327303531823708	-0.0738571428571429	N21_12499	2024-02-01
9q_Bin_68	904189682463768	910891236231884	chr9	9q	2	2226	q	20691763590512	0.000370016353481948	-0.06425	N21_12499	2024-02-01
9q_Bin_69	910891236231884	91759279	chr9	9q	4	2227	q	206350146949826	0.000393775674766611	-0.0648	N21_12499	2024-05-03
9q_Bin_70	91759279	924294343768116	chr9	9q	6	2228	q	206341472620537	0.000379893352814078	-0.0474285714285714	N21_12499	>5
9q_Bin_71	924294343768116	930995897536232	chr9	9q	8	2229	q	206419636580627	0.000434358115771005	-0.045	N21_12499	>5
9q_Bin_72	930995897536232	937697451304348	chr9	9q	6	2230	q	206322220719524	0.000429759875468835	-0.0838	N21_12499	>5
9q_Bin_73	937697451304348	944399005072464	chr9	9q	4	2231	q	206815508249895	0.000403176148447222	-0.1238	N21_12499	2024-05-03
9q_Bin_74	944399005072464	95110055884058	chr9	9q	4	2232	q	206682207236333	0.000420753743419877	-0.0846666666666667	N21_12499	2024-05-03
9q_Bin_75	95110055884058	957802112608696	chr9	9q	2	2233	q	206765987710721	0.000388695772669154	-0.09775	N21_12499	2024-02-01
9q_Bin_76	957802112608696	964503666376812	chr9	9q	6	2234	q	206860492824546	0.000393545706416662	-0.066	N21_12499	>5
9q_Bin_77	964503666376812	971205220144928	chr9	9q	6	2235	q	206140558926358	0.000381385175095066	-0.0707142857142857	N21_12499	>5
9q_Bin_78	971205220144928	977906773913043	chr9	9q	6	2236	q	206605997162505	0.000495438192021601	-0.100444444444444	N21_12499	>5
9q_Bin_79	977906773913043	984608327681159	chr9	9q	9	2237	q	206888179829324	0.00046597246194374	-0.0961	N21_12499	>5
9q_Bin_80	984608327681159	991309881449275	chr9	9q	4	2238	q	206492800254737	0.000369373474266158	-0.0785714285714286	N21_12499	2024-05-03
9q_Bin_81	991309881449275	998011435217391	chr9	9q	2	2239	q	206517016194554	0.000450294890449173	-0.09025	N21_12499	2024-02-01
9q_Bin_82	998011435217391	100471298898551	chr9	9q	7	2240	q	205847060886146	0.0123319038305825	-0.113166666666667	N21_12499	>5
9q_Bin_83	100471298898551	101141454275362	chr9	9q	0	2241	q	204327754238519	0.0106261253447098	-0.0708888888888889	N21_12499	0
9q_Bin_84	101141454275362	101811609652174	chr9	9q	6	2242	q	206229050893332	0.0587651170260174	-0.0781428571428571	N21_12499	>5
9q_Bin_85	101811609652174	102481765028986	chr9	9q	0	2243	q	205400593587585	0.0158951583991951	-0.089	N21_12499	0
9q_Bin_86	102481765028986	103151920405797	chr9	9q	0	2244	q	205421757149717	0.0207475621297765	-0.149	N21_12499	0
9q_Bin_87	103151920405797	103822075782609	chr9	9q	0	2245	q	202955337962452	0.0278911681279975	-0.093	N21_12499	0
9q_Bin_88	103822075782609	10449223115942	chr9	9q	2	2246	q	198673618289946	0.0579794463104984	-0.107333333333333	N21_12499	2024-02-01
9q_Bin_92	106502697289855	107172852666667	chr9	9q	2	2250	q	198449293629031	0.0693042848083886	-0.151	N21_12499	2024-02-01
9q_Bin_93	107172852666667	107843008043478	chr9	9q	3	2251	q	206856537214886	0.0691425058191334	-0.1718	N21_12499	2024-05-03
9q_Bin_94	107843008043478	10851316342029	chr9	9q	0	2252	q	207104710738714	0.0547377433845037	-0.116	N21_12499	0
9q_Bin_96	109183318797101	109853474173913	chr9	9q	2	2254	q	197584137357431	0.0776574559718625	-0.126333333333333	N21_12499	2024-02-01
9q_Bin_97	109853474173913	110523629550725	chr9	9q	2	2255	q	208601363810422	0.078881110260806	-0.0825	N21_12499	2024-02-01
9q_Bin_98	110523629550725	111193784927536	chr9	9q	1	2256	q	205174153329998	0.0745541226039686	-0.101	N21_12499	2024-02-01
9q_Bin_99	111193784927536	111863940304348	chr9	9q	6	2257	q	200449048451578	0.0765029021709912	-0.0768	N21_12499	>5
9q_Bin_100	111863940304348	112534095681159	chr9	9q	6	2258	q	209460262423563	0.0672239069783028	-0.063	N21_12499	>5
9q_Bin_101	112534095681159	113204251057971	chr9	9q	9	2259	q	201283793589518	0.0639567808609101	-0.059	N21_12499	>5
9q_Bin_102	113204251057971	113874406434783	chr9	9q	11	2260	q	197642343124525	0.0801140294595084	-0.1506	N21_12499	>5
9q_Bin_103	113874406434783	114544561811594	chr9	9q	6	2261	q	207014371051644	0.0725794272778611	-0.09	N21_12499	>5
9q_Bin_104	114544561811594	115214717188406	chr9	9q	6	2262	q	217567310849915	0.0767801314307134	-0.0862857142857143	N21_12499	>5
9q_Bin_105	115214717188406	115884872565217	chr9	9q	0	2263	q	206415031407287	0.0438223382854758	-0.0796	N21_12499	0
9q_Bin_106	115884872565217	116555027942029	chr9	9q	2	2264	q	212799272039945	0.0759794979759445	-0.047	N21_12499	2024-02-01
9q_Bin_107	116555027942029	117225183318841	chr9	9q	1	2265	q	21290842503424	0.0773602595119433	-0.0342222222222222	N21_12499	2024-02-01
9q_Bin_108	117225183318841	117895338695652	chr9	9q	1	2266	q	205601311676462	0.0796405521340769	-0.1198	N21_12499	2024-02-01
9q_Bin_109	117895338695652	118565494072464	chr9	9q	0	2267	q	209867380158002	0.0400322170444193	-0.184	N21_12499	0
9q_Bin_110	118565494072464	119235649449275	chr9	9q	1	2268	q	211118083601295	0.0792023077116886	-0.14475	N21_12499	2024-02-01
9q_Bin_111	119235649449275	119905804826087	chr9	9q	0	2269	q	205328962371161	0.0403432953754887	-0.118333333333333	N21_12499	0
9q_Bin_112	119905804826087	120575960202899	chr9	9q	1	2270	q	208600724216913	0.0859807040418002	-0.138333333333333	N21_12499	2024-02-01
9q_Bin_115	121916270956522	122586426333333	chr9	9q	6	2273	q	211852798770105	0.0803144725584677	-0.2	N21_12499	>5
9q_Bin_116	122586426333333	123256581710145	chr9	9q	6	2274	q	209727724453155	0.0590188185628943	-0.0825	N21_12499	>5
9q_Bin_117	123256581710145	123926737086957	chr9	9q	2	2275	q	206818732183353	0.000402485136393166	-0.0728333333333333	N21_12499	2024-02-01
9q_Bin_118	123926737086957	124596892463768	chr9	9q	6	2276	q	199401012473075	0.0494197533659963	-0.0635	N21_12499	>5
9q_Bin_119	124596892463768	12526704784058	chr9	9q	11	2277	q	208532397240577	0.060513777465647	-0.0747777777777778	N21_12499	>5
9q_Bin_120	12526704784058	125937203217391	chr9	9q	2	2278	q	200216823591065	0.127675941892737	-0.138285714285714	N21_12499	2024-02-01
9q_Bin_121	125937203217391	126607358594203	chr9	9q	1	2279	q	204601986117786	0.178653430758852	-0.0518333333333333	N21_12499	2024-02-01
9q_Bin_122	126607358594203	127277513971014	chr9	9q	6	2280	q	172959818409421	0.288760648320526	-0.0443333333333333	N21_12499	>5
9q_Bin_123	127277513971014	127947669347826	chr9	9q	20	2281	q	198925991768691	0.449848406333547	-0.096	N21_12499	>5
9q_Bin_124	127947669347826	128617824724638	chr9	9q	18	2282	q	196024359923069	0.781509203066555	-0.07775	N21_12499	>5
9q_Bin_125	128617824724638	129287980101449	chr9	9q	20	2283	q	0.37976739837298	0.971193972598693	-0.0622222222222222	N21_12499	>5
9q_Bin_126	129287980101449	129958135478261	chr9	9q	12	2284	q	0.0513393747372945	114334497846843	-0.0594	N21_12499	>5
9q_Bin_127	129958135478261	130628290855072	chr9	9q	5	2285	q	0.527300549240862	112411276942156	-0.118909090909091	N21_12499	2024-05-03
9q_Bin_128	130628290855072	131298446231884	chr9	9q	9	2286	q	126557082238175	116954966108256	-0.104333333333333	N21_12499	>5
9q_Bin_129	131298446231884	131968601608696	chr9	9q	5	2287	q	0.335878641362549	118524946631572	-0.122461538461538	N21_12499	2024-05-03
9q_Bin_130	131968601608696	132638756985507	chr9	9q	6	2288	q	157277269806444	123425676404029	-0.0740833333333333	N21_12499	>5
9q_Bin_131	132638756985507	133308912362319	chr9	9q	9	2289	q	154181286538668	123989668585854	-0.11475	N21_12499	>5
9q_Bin_132	133308912362319	13397906773913	chr9	9q	6	2290	q	0.845666469973254	122928148180051	-0.0844	N21_12499	>5
9q_Bin_133	13397906773913	134649223115942	chr9	9q	4	2291	q	-0.474811517361075	121233336437401	-0.121166666666667	N21_12499	2024-05-03
9q_Bin_134	134649223115942	135319378492754	chr9	9q	2	2292	q	162353222078005	122834332080637	-0.0921818181818182	N21_12499	2024-02-01
9q_Bin_135	135319378492754	135989533869565	chr9	9q	11	2293	q	0.437661267710705	122004553758354	-0.0891	N21_12499	>5
9q_Bin_136	135989533869565	136659689246377	chr9	9q	15	2294	q	18094269140037	131155304081262	-0.0472307692307692	N21_12499	>5
9q_Bin_137	136659689246377	137329844623188	chr9	9q	44	2295	q	0.797862098038199	13658853186645	-0.0594	N21_12499	>5
9q_Bin_138	137329844623188	1.38e+08	chr9	9q	11	2296	q	-0.141899727019005	137588927306698	0.0125833333333333	N21_12499	>5
9q_Bin_139	1.38e+08	138394717	chr9	9q	0	2297	q	148976007252059	0.602661836164902	-0.0188571428571429	N21_12499	0
10p_Bin_1	0	1000000	chr10	10p	6	2298	p	0.387712967170258	107112982597843	-0.134411764705882	N21_12499	>5
10p_Bin_2	1000000	2000000	chr10	10p	6	2299	p	139647032881735	107648420224377	-0.120647058823529	N21_12499	>5
10p_Bin_3	2000000	3000000	chr10	10p	0	2300	p	130395325834371	0.465037465703328	-0.160714285714286	N21_12499	0
10p_Bin_4	3000000	4000000	chr10	10p	4	2301	p	0.634336492925169	101546545499267	-0.1001875	N21_12499	2024-05-03
10p_Bin_5	4000000	5000000	chr10	10p	4	2302	p	117209219126905	0.905107666984034	-0.178444444444444	N21_12499	2024-05-03
10p_Bin_6	5000000	6000000	chr10	10p	8	2303	p	0.907499721867272	0.723177462974828	-0.1429375	N21_12499	>5
10p_Bin_7	6000000	7000000	chr10	10p	5	2304	p	223753642129167	0.623556752886783	-0.129583333333333	N21_12499	2024-05-03
10p_Bin_8	7000000	8000000	chr10	10p	5	2305	p	169486189939222	0.573808421587398	-0.106416666666667	N21_12499	2024-05-03
10p_Bin_9	8000000	9000000	chr10	10p	2	2306	p	17242224736012	0.352635293140023	-0.137166666666667	N21_12499	2024-02-01
10p_Bin_10	9000000	10000000	chr10	10p	0	2307	p	176128912062318	0.352534131277449	-0.165	N21_12499	0
10p_Bin_11	10000000	1.1e+07	chr10	10p	2	2308	p	196320585942913	0.575335214581653	-0.1905	N21_12499	2024-02-01
10p_Bin_12	1.1e+07	1.2e+07	chr10	10p	5	2309	p	217293843095895	0.556137307751553	-0.106222222222222	N21_12499	2024-05-03
10p_Bin_13	1.2e+07	1.3e+07	chr10	10p	6	2310	p	151573601841797	0.529236700669665	-0.0947272727272727	N21_12499	>5
10p_Bin_14	1.3e+07	1.4e+07	chr10	10p	8	2311	p	126503819983633	0.627412277188584	-0.0826875	N21_12499	>5
10p_Bin_15	1.4e+07	1.5e+07	chr10	10p	6	2312	p	137410703084018	0.556907088195449	-0.1305	N21_12499	>5
10p_Bin_16	1.5e+07	1.6e+07	chr10	10p	6	2313	p	140366216000584	0.408012926853805	-0.117	N21_12499	>5
10p_Bin_17	1.6e+07	1.7e+07	chr10	10p	4	2314	p	159204657920171	0.349187575345762	-0.16675	N21_12499	2024-05-03
10p_Bin_18	1.7e+07	1.8e+07	chr10	10p	11	2315	p	180764385186798	0.273209789171717	-0.170777777777778	N21_12499	>5
10p_Bin_19	1.8e+07	1.9e+07	chr10	10p	4	2316	p	212550999882157	0.256540440594335	-0.166375	N21_12499	2024-05-03
10p_Bin_20	1.9e+07	20000000	chr10	10p	2	2317	p	198141059054371	0.256207466399505	-0.302666666666667	N21_12499	2024-02-01
10p_Bin_21	20000000	2.1e+07	chr10	10p	1	2318	p	208288747705491	0.262300990950803	-0.071	N21_12499	2024-02-01
10p_Bin_22	2.1e+07	2.2e+07	chr10	10p	5	2319	p	211798574641696	0.261886581836756	-0.14725	N21_12499	2024-05-03
10p_Bin_23	2.2e+07	2.3e+07	chr10	10p	4	2320	p	210014318927248	0.230034171269726	-0.1078	N21_12499	2024-05-03
10p_Bin_24	2.3e+07	2.4e+07	chr10	10p	4	2321	p	216263855637133	0.234157640480024	-0.133625	N21_12499	2024-05-03
10p_Bin_25	2.4e+07	2.5e+07	chr10	10p	3	2322	p	201485561557852	0.231282307010967	-0.1045	N21_12499	2024-05-03
10p_Bin_26	2.5e+07	2.6e+07	chr10	10p	5	2323	p	200227983923698	0.230990493320104	-0.105571428571429	N21_12499	2024-05-03
10p_Bin_27	2.6e+07	2.7e+07	chr10	10p	5	2324	p	209695455188056	0.200634163451278	-0.147875	N21_12499	2024-05-03
10p_Bin_28	2.7e+07	2.8e+07	chr10	10p	6	2325	p	18647641867273	0.158564716958734	-0.125272727272727	N21_12499	>5
10p_Bin_29	2.8e+07	2.9e+07	chr10	10p	4	2326	p	188491992120573	0.151021733843145	-0.157	N21_12499	2024-05-03
10p_Bin_30	2.9e+07	30000000	chr10	10p	1	2327	p	189312807654973	0.142689081167829	-0.125461538461538	N21_12499	2024-02-01
10p_Bin_31	30000000	3.1e+07	chr10	10p	3	2328	p	201543174651958	0.139790340449797	-0.119333333333333	N21_12499	2024-05-03
10p_Bin_32	3.1e+07	3.2e+07	chr10	10p	3	2329	p	201504728505855	0.138058695692102	-0.12	N21_12499	2024-05-03
10p_Bin_33	3.2e+07	3.3e+07	chr10	10p	4	2330	p	188299134959798	0.134811815401808	-0.1686	N21_12499	2024-05-03
10p_Bin_34	3.3e+07	3.4e+07	chr10	10p	1	2331	p	19240110318694	0.136004182409621	-0.112333333333333	N21_12499	2024-02-01
10p_Bin_35	3.4e+07	3.5e+07	chr10	10p	2	2332	p	18862838056978	0.134535685447538	-0.138125	N21_12499	2024-02-01
10p_Bin_36	3.5e+07	3.6e+07	chr10	10p	4	2333	p	192021554524296	0.137713769159455	-0.0982	N21_12499	2024-05-03
10p_Bin_37	3.6e+07	3.7e+07	chr10	10p	0	2334	p	188636633441235	0.14151123534326	-0.17725	N21_12499	0
10p_Bin_38	3.7e+07	3.8e+07	chr10	10p	2	2335	p	208733945213073	0.143368739355437	-0.263	N21_12499	2024-02-01
10p_Bin_39	3.8e+07	3.9e+07	chr10	10p	2	2336	p	198143664341042	0.139761767549454	-0.006	N21_12499	2024-02-01
10q_Bin_2	422831215895522	429727221791045	chr10	10q	3	2340	q	208728681553351	0.147179009415445	0.03	N21_12499	2024-05-03
10q_Bin_3	429727221791045	436623227686567	chr10	10q	10	2341	q	202411209352502	0.17792916029794	-0.0279	N21_12499	>5
10q_Bin_4	436623227686567	44351923358209	chr10	10q	2	2342	q	20092424730618	0.163068513569467	-0.0538	N21_12499	2024-02-01
10q_Bin_5	44351923358209	450415239477612	chr10	10q	5	2343	q	209124662429083	0.177497042271405	-0.0753333333333333	N21_12499	2024-05-03
10q_Bin_6	450415239477612	457311245373134	chr10	10q	4	2344	q	180068155035813	0.226336528317604	-0.122142857142857	N21_12499	2024-05-03
10q_Bin_7	457311245373134	464207251268657	chr10	10q	4	2345	q	211721203631217	0.270103205414121	-0.120166666666667	N21_12499	2024-05-03
10q_Bin_8	464207251268657	471103257164179	chr10	10q	3	2346	q	193921759551082	0.202286191714286	-0.1105	N21_12499	2024-05-03
[truncated: 101,734 more rows]

## Sheet: Figure3 Comparison_850K_Visium
bin	start	end	Chr	Chr.arm	n	xaxsis	Arm	cnv_mean	cnv_sd	cnv_mean_meth	ID	colour
1p_Bin_1	0	1000000	chr1	1p	8	1	p	355378045507929	204442362222388	0.00385714285714286	N21_2062	>5
1p_Bin_2	1000000	2000000	chr1	1p	37	2	p	289111104224452	134761060733434	-0.0210526315789474	N21_2062	>5
1p_Bin_3	2000000	3000000	chr1	1p	12	3	p	293903387074288	0.814395738879786	0.0121764705882353	N21_2062	>5
1p_Bin_4	3000000	4000000	chr1	1p	13	4	p	224847766397015	0.735614714338168	0.0210588235294118	N21_2062	>5
1p_Bin_5	4000000	5000000	chr1	1p	1	5	p	257731233095873	0.700676731807275	0.0429	N21_2062	2024-02-01
1p_Bin_6	5000000	6000000	chr1	1p	2	6	p	186559773810937	0.687389000375697	0.02	N21_2062	2024-02-01
1p_Bin_7	6000000	7000000	chr1	1p	18	7	p	184800821288378	0.647518500652557	0.0209444444444444	N21_2062	>5
1p_Bin_8	7000000	8000000	chr1	1p	5	8	p	258665957299542	0.711956516331293	0.0102	N21_2062	2024-05-03
1p_Bin_9	8000000	9000000	chr1	1p	5	9	p	217304158817883	0.695009774162233	-0.0137333333333333	N21_2062	2024-05-03
1p_Bin_10	9000000	10000000	chr1	1p	14	10	p	193627007341104	0.690693733071873	0.0116666666666667	N21_2062	>5
1p_Bin_11	10000000	1.1e+07	chr1	1p	9	11	p	290481481322274	0.825498659523256	0.000437500000000002	N21_2062	>5
1p_Bin_12	1.1e+07	1.2e+07	chr1	1p	22	12	p	200985760981608	0.695450764574953	0.0196470588235294	N21_2062	>5
1p_Bin_13	1.2e+07	1.3e+07	chr1	1p	6	13	p	234060333264168	0.661836896559819	0.007125	N21_2062	>5
1p_Bin_14	1.3e+07	1.4e+07	chr1	1p	4	14	p	252090240814173	0.629825629725097	-0.0163333333333333	N21_2062	2024-05-03
1p_Bin_15	1.4e+07	1.5e+07	chr1	1p	0	15	p	201897667593699	0.291114563428078	-0.026375	N21_2062	0
1p_Bin_16	1.5e+07	1.6e+07	chr1	1p	15	16	p	184449812301088	0.584005743411044	0.0121875	N21_2062	>5
1p_Bin_17	1.6e+07	1.7e+07	chr1	1p	14	17	p	193286855241785	0.561505895628022	0.00394117647058823	N21_2062	>5
1p_Bin_18	1.7e+07	1.8e+07	chr1	1p	3	18	p	230993704203518	0.609135342065258	0.0305555555555556	N21_2062	2024-05-03
1p_Bin_19	1.8e+07	1.9e+07	chr1	1p	5	19	p	259297088798582	0.654768338080418	0.00909090909090909	N21_2062	2024-05-03
1p_Bin_20	1.9e+07	20000000	chr1	1p	12	20	p	250889057325726	0.728496842181791	0.014	N21_2062	>5
1p_Bin_21	20000000	2.1e+07	chr1	1p	15	21	p	16146899248813	0.804402952012945	0.01175	N21_2062	>5
1p_Bin_22	2.1e+07	2.2e+07	chr1	1p	7	22	p	203101589619672	0.763938731518001	-0.0136	N21_2062	>5
1p_Bin_23	2.2e+07	2.3e+07	chr1	1p	8	23	p	158920606194523	0.729576721431538	0.0199375	N21_2062	>5
1p_Bin_24	2.3e+07	2.4e+07	chr1	1p	12	24	p	159606430916957	0.680712549757408	0.00382352941176471	N21_2062	>5
1p_Bin_25	2.4e+07	2.5e+07	chr1	1p	11	25	p	151744296984944	0.607949828303123	0.04875	N21_2062	>5
1p_Bin_26	2.5e+07	2.6e+07	chr1	1p	13	26	p	173109856388949	0.522765744337269	0.0292666666666667	N21_2062	>5
1p_Bin_27	2.6e+07	2.7e+07	chr1	1p	22	27	p	198176065174347	0.444738622211139	0.0175	N21_2062	>5
1p_Bin_28	2.7e+07	2.8e+07	chr1	1p	20	28	p	167874378757996	0.380914387194468	0.0195	N21_2062	>5
1p_Bin_29	2.8e+07	2.9e+07	chr1	1p	14	29	p	179905857518432	0.378449047045932	0.01	N21_2062	>5
1p_Bin_30	2.9e+07	30000000	chr1	1p	4	30	p	159018062720307	0.428363643968413	0.0165833333333333	N21_2062	2024-05-03
1p_Bin_31	30000000	3.1e+07	chr1	1p	5	31	p	241500522871148	0.422522012889674	0.023125	N21_2062	2024-05-03
1p_Bin_32	3.1e+07	3.2e+07	chr1	1p	12	32	p	192350216594384	0.413257299760323	0.0200666666666667	N21_2062	>5
1p_Bin_33	3.2e+07	3.3e+07	chr1	1p	27	33	p	256056012524726	0.563907490505505	0.00826315789473684	N21_2062	>5
1p_Bin_34	3.3e+07	3.4e+07	chr1	1p	7	34	p	171796216177509	0.689306379044932	0.00858823529411765	N21_2062	>5
1p_Bin_35	3.4e+07	3.5e+07	chr1	1p	8	35	p	166688095260337	0.685656959742334	-0.0084	N21_2062	>5
1p_Bin_36	3.5e+07	3.6e+07	chr1	1p	12	36	p	259809333995402	0.603933700816737	-0.0197272727272727	N21_2062	>5
1p_Bin_37	3.6e+07	3.7e+07	chr1	1p	14	37	p	240808758207552	0.520852844339919	-0.00806666666666667	N21_2062	>5
1p_Bin_38	3.7e+07	3.8e+07	chr1	1p	16	38	p	222091482899823	0.453090702568796	0.0337272727272727	N21_2062	>5
1p_Bin_39	3.8e+07	3.9e+07	chr1	1p	6	39	p	235023201721642	0.495676064287651	0.0129333333333333	N21_2062	>5
1p_Bin_40	3.9e+07	40000000	chr1	1p	11	40	p	210323154805112	0.538834047160419	-0.0210666666666667	N21_2062	>5
1p_Bin_41	40000000	4.1e+07	chr1	1p	17	41	p	148425484543345	0.504774805147884	0.00129411764705882	N21_2062	>5
1p_Bin_42	4.1e+07	4.2e+07	chr1	1p	4	42	p	225630506584102	0.548279083042513	0.00486666666666667	N21_2062	2024-05-03
1p_Bin_43	4.2e+07	4.3e+07	chr1	1p	15	43	p	167139091830929	0.577497833169307	-0.00113333333333333	N21_2062	>5
1p_Bin_44	4.3e+07	4.4e+07	chr1	1p	23	44	p	103807426116498	0.767193920857016	0.0156875	N21_2062	>5
1p_Bin_45	4.4e+07	4.5e+07	chr1	1p	13	45	p	0.983149973314909	0.820171758808142	-0.0034375	N21_2062	>5
1p_Bin_46	4.5e+07	4.6e+07	chr1	1p	18	46	p	226255103466084	0.741519251180983	0.0124166666666667	N21_2062	>5
1p_Bin_47	4.6e+07	4.7e+07	chr1	1p	18	47	p	120852853635896	0.719100295252029	0.013625	N21_2062	>5
1p_Bin_48	4.7e+07	4.8e+07	chr1	1p	12	48	p	155736642075061	0.772766296709831	0.0110769230769231	N21_2062	>5
1p_Bin_49	4.8e+07	4.9e+07	chr1	1p	4	49	p	222277765883052	0.747664302588036	0.0454	N21_2062	2024-05-03
1p_Bin_50	4.9e+07	50000000	chr1	1p	0	50	p	190896120607311	0.278487430794283	-0.0085	N21_2062	0
1p_Bin_51	50000000	5.1e+07	chr1	1p	4	51	p	238916069997655	0.716832392958415	-0.0142	N21_2062	2024-05-03
1p_Bin_52	5.1e+07	5.2e+07	chr1	1p	8	52	p	201841386384164	0.739454473944671	-0.0198571428571429	N21_2062	>5
1p_Bin_53	5.2e+07	5.3e+07	chr1	1p	12	53	p	1978070241008	0.599311897298373	-0.00591666666666667	N21_2062	>5
1p_Bin_54	5.3e+07	5.4e+07	chr1	1p	12	54	p	198675532580342	0.594571981739305	0.00935714285714286	N21_2062	>5
1p_Bin_55	5.4e+07	5.5e+07	chr1	1p	14	55	p	182783543660531	0.546428156204698	0.0132222222222222	N21_2062	>5
1p_Bin_56	5.5e+07	5.6e+07	chr1	1p	1	56	p	248161506699775	0.544737637585593	0.00964285714285714	N21_2062	2024-02-01
1p_Bin_57	5.6e+07	5.7e+07	chr1	1p	4	57	p	154148520169912	0.492429276409001	-0.0326666666666667	N21_2062	2024-05-03
1p_Bin_58	5.7e+07	5.8e+07	chr1	1p	0	58	p	214911226009187	0.316995450846936	0.022	N21_2062	0
1p_Bin_59	5.8e+07	5.9e+07	chr1	1p	6	59	p	198930818692854	0.49295786189749	-0.0045	N21_2062	>5
1p_Bin_60	5.9e+07	60000000	chr1	1p	4	60	p	168082204759819	0.46693895694795	0.0197272727272727	N21_2062	2024-05-03
1p_Bin_61	60000000	6.1e+07	chr1	1p	2	61	p	247390505943187	0.500425050487726	0.0085	N21_2062	2024-02-01
1p_Bin_62	6.1e+07	6.2e+07	chr1	1p	2	62	p	168249849146804	0.487013708753242	-0.00157142857142857	N21_2062	2024-02-01
1p_Bin_63	6.2e+07	6.3e+07	chr1	1p	3	63	p	151019451081148	0.467804696962555	0.0112222222222222	N21_2062	2024-05-03
1p_Bin_64	6.3e+07	6.4e+07	chr1	1p	7	64	p	170426474879669	0.49151813059399	0.00788888888888889	N21_2062	>5
1p_Bin_65	6.4e+07	6.5e+07	chr1	1p	4	65	p	14726465905764	0.530571734699811	-0.0218	N21_2062	2024-05-03
1p_Bin_66	6.5e+07	6.6e+07	chr1	1p	5	66	p	145082249694288	0.547821952040626	-0.0104545454545455	N21_2062	2024-05-03
1p_Bin_67	6.6e+07	6.7e+07	chr1	1p	6	67	p	181265686178573	0.62333968512696	-0.001625	N21_2062	>5
1p_Bin_68	6.7e+07	6.8e+07	chr1	1p	6	68	p	198337190993783	0.637953133815478	-0.018	N21_2062	>5
1p_Bin_69	6.8e+07	6.9e+07	chr1	1p	5	69	p	187389072348232	0.631646972238241	-0.0082	N21_2062	2024-05-03
1p_Bin_71	70000000	7.1e+07	chr1	1p	6	71	p	180617511242884	0.651419953433399	0.003	N21_2062	>5
1p_Bin_72	7.1e+07	7.2e+07	chr1	1p	2	72	p	199415099140605	0.633743243910806	0.0445	N21_2062	2024-02-01
1p_Bin_73	7.2e+07	7.3e+07	chr1	1p	0	73	p	172330389647222	0.416863040044648	0.043	N21_2062	0
1p_Bin_74	7.3e+07	7.4e+07	chr1	1p	0	74	p	140150419617088	0.433542332362131	-0.073	N21_2062	0
1p_Bin_75	7.4e+07	7.5e+07	chr1	1p	7	75	p	206900310167919	0.622467290725942	-0.022	N21_2062	>5
1p_Bin_76	7.5e+07	7.6e+07	chr1	1p	4	76	p	173564722615173	0.639365698898146	0.0746	N21_2062	2024-05-03
1p_Bin_77	7.6e+07	7.7e+07	chr1	1p	2	77	p	102496307936327	0.648795346141779	-4.33681e-05	N21_2062	2024-02-01
1p_Bin_78	7.7e+07	7.8e+07	chr1	1p	9	78	p	100499730559242	0.667342347875288	-0.0225	N21_2062	>5
1p_Bin_79	7.8e+07	7.9e+07	chr1	1p	4	79	p	203740371777106	0.727603093524185	-0.0049	N21_2062	2024-05-03
1p_Bin_80	7.9e+07	80000000	chr1	1p	0	80	p	145592475856083	0.456807244158103	-0.01975	N21_2062	0
1p_Bin_81	80000000	8.1e+07	chr1	1p	0	81	p	188083765908857	0.459702453245116	-0.033	N21_2062	0
1p_Bin_82	8.1e+07	8.2e+07	chr1	1p	1	82	p	143553092244089	0.736956976333493	-0.091	N21_2062	2024-02-01
1p_Bin_83	8.2e+07	8.3e+07	chr1	1p	2	83	p	169757230214434	0.451865894260859	0.0146666666666667	N21_2062	2024-02-01
1p_Bin_84	8.3e+07	8.4e+07	chr1	1p	1	84	p	2019897740179	0.744364899675552	-0.05	N21_2062	2024-02-01
1p_Bin_85	8.4e+07	8.5e+07	chr1	1p	10	85	p	146276746455005	0.728208582355324	-0.0177777777777778	N21_2062	>5
1p_Bin_86	8.5e+07	8.6e+07	chr1	1p	8	86	p	158556869948288	0.719113624741275	0.02	N21_2062	>5
1p_Bin_87	8.6e+07	8.7e+07	chr1	1p	5	87	p	220166094918349	0.647864511619516	-0.0185	N21_2062	2024-05-03
1p_Bin_88	8.7e+07	8.8e+07	chr1	1p	2	88	p	151875408064022	0.62441706715718	0.00754545454545455	N21_2062	2024-02-01
1p_Bin_89	8.8e+07	8.9e+07	chr1	1p	5	89	p	138168328558201	0.596218149062875	-0.0035	N21_2062	2024-05-03
1p_Bin_90	8.9e+07	90000000	chr1	1p	11	90	p	126249913417366	0.517517711347677	-0.0137777777777778	N21_2062	>5
1p_Bin_91	90000000	9.1e+07	chr1	1p	2	91	p	215445624030672	0.488493983800791	-0.0161	N21_2062	2024-02-01
1p_Bin_92	9.1e+07	9.2e+07	chr1	1p	3	92	p	188198083802008	0.469470071249122	0.0165	N21_2062	2024-05-03
1p_Bin_93	9.2e+07	9.3e+07	chr1	1p	8	93	p	231141794315047	0.434341855269578	0.0215	N21_2062	>5
1p_Bin_94	9.3e+07	9.4e+07	chr1	1p	9	94	p	22697380484387	0.420716149915593	-0.0258	N21_2062	>5
1p_Bin_95	9.4e+07	9.5e+07	chr1	1p	6	95	p	194876455144572	0.478089212494861	-0.00191666666666667	N21_2062	>5
1p_Bin_96	9.5e+07	9.6e+07	chr1	1p	3	96	p	195516868505505	0.45782301419288	0.0128181818181818	N21_2062	2024-05-03
1p_Bin_97	9.6e+07	9.7e+07	chr1	1p	1	97	p	195005743552093	0.456713640788116	-0.014	N21_2062	2024-02-01
1p_Bin_98	9.7e+07	9.8e+07	chr1	1p	2	98	p	219361228062567	0.45096797594118	0.000250000000000002	N21_2062	2024-02-01
1p_Bin_99	9.8e+07	9.9e+07	chr1	1p	2	99	p	221443000203213	0.448714804402561	0.03	N21_2062	2024-02-01
1p_Bin_100	9.9e+07	100000000	chr1	1p	5	100	p	245866040575255	0.461103109909506	0.0226666666666667	N21_2062	2024-05-03
1p_Bin_101	100000000	1.01e+08	chr1	1p	13	101	p	22203258288783	0.51107468482752	0.005	N21_2062	>5
1p_Bin_102	1.01e+08	1.02e+08	chr1	1p	2	102	p	204214536512823	0.538265910507124	0.019	N21_2062	2024-02-01
1p_Bin_103	1.02e+08	1.03e+08	chr1	1p	1	103	p	199810737695041	0.531701542771716	-0.012	N21_2062	2024-02-01
1p_Bin_104	1.03e+08	1.04e+08	chr1	1p	3	104	p	223355698312932	0.537123668930908	0.071	N21_2062	2024-05-03
1p_Bin_105	1.04e+08	1.05e+08	chr1	1p	0	105	p	225203505314631	0.27621100051545	0.028	N21_2062	0
1p_Bin_107	1.06e+08	1.07e+08	chr1	1p	0	107	p	223586931456638	0.26738776378778	-0.068	N21_2062	0
1p_Bin_108	1.07e+08	1.08e+08	chr1	1p	4	108	p	170130213411849	0.529158324848308	0.031	N21_2062	2024-05-03
1p_Bin_109	1.08e+08	1.09e+08	chr1	1p	10	109	p	249689621220136	0.509554801388902	-0.00271428571428572	N21_2062	>5
1p_Bin_110	1.09e+08	1.1e+08	chr1	1p	25	110	p	22137023524732	0.550126261153543	0.0144166666666667	N21_2062	>5
1p_Bin_111	1.1e+08	1.11e+08	chr1	1p	13	111	p	219441226946491	0.582383689821606	0.000705882352941176	N21_2062	>5
1p_Bin_112	1.11e+08	1.12e+08	chr1	1p	14	112	p	183948191337773	0.554279110674071	-0.01725	N21_2062	>5
1p_Bin_113	1.12e+08	1.13e+08	chr1	1p	10	113	p	233356096026963	0.505013902664224	-0.0136666666666667	N21_2062	>5
1p_Bin_114	1.13e+08	1.14e+08	chr1	1p	12	114	p	170111432996361	0.534851570623023	0.0219166666666667	N21_2062	>5
1p_Bin_115	1.14e+08	1.15e+08	chr1	1p	7	115	p	211974108324056	0.54288361063699	0.0111111111111111	N21_2062	>5
1p_Bin_116	1.15e+08	1.16e+08	chr1	1p	6	116	p	229553768857352	0.559004330476549	-0.00318181818181818	N21_2062	>5
1p_Bin_117	1.16e+08	1.17e+08	chr1	1p	6	117	p	262438643968592	0.540903994514299	-0.001	N21_2062	>5
1p_Bin_118	1.17e+08	1.18e+08	chr1	1p	8	118	p	246033409036432	0.580047878099964	0.0116428571428571	N21_2062	>5
1p_Bin_119	1.18e+08	1.19e+08	chr1	1p	1	119	p	197009873884374	0.375284543424639	0.00557142857142857	N21_2062	2024-02-01
1p_Bin_120	1.19e+08	1.2e+08	chr1	1p	6	120	p	180168868326146	0.584347130759407	0.0195	N21_2062	>5
1p_Bin_121	1.2e+08	1.21e+08	chr1	1p	3	121	p	184166559388766	0.58348350145811	-0.00344444444444444	N21_2062	2024-05-03
1p_Bin_122	1.21e+08	1.22e+08	chr1	1p	3	122	p	263473411797179	0.619532954056315	0.109	N21_2062	2024-05-03
1q_Bin_36	142371899341365	142870161493976	chr1	1q	0	159	q	249334490472542	0.667645343349633	0.111	N21_2062	0
1q_Bin_37	142870161493976	143368423646586	chr1	1q	0	160	q	284873144184108	0.673678522635421	0.01	N21_2062	0
1q_Bin_39	143866685799197	144364947951807	chr1	1q	1	162	q	182391508065431	0.666861381897147	-0.009	N21_2062	2024-02-01
1q_Bin_40	144364947951807	144863210104418	chr1	1q	1	163	q	297055436549402	0.674332849497517	0.0205	N21_2062	2024-02-01
1q_Bin_41	144863210104418	145361472257028	chr1	1q	3	164	q	204550213438633	0.668542886001213	-0.0196666666666667	N21_2062	2024-05-03
1q_Bin_42	145361472257028	145859734409639	chr1	1q	7	165	q	277361615664235	0.633469487181947	-0.0176666666666667	N21_2062	>5
1q_Bin_44	146357996562249	146856258714859	chr1	1q	0	167	q	287936616459542	0.577369879512697	0.03825	N21_2062	0
1q_Bin_45	146856258714859	14735452086747	chr1	1q	4	168	q	2092834003182	0.761179416649945	0.0005	N21_2062	2024-05-03
1q_Bin_46	14735452086747	14785278302008	chr1	1q	3	169	q	223088061485241	0.747724673856103	0.0433333333333333	N21_2062	2024-05-03
1q_Bin_48	148351045172691	148849307325301	chr1	1q	3	171	q	283709056700986	0.725231575304592	0.088	N21_2062	2024-05-03
1q_Bin_49	148849307325301	149347569477912	chr1	1q	1	172	q	22237860115174	0.477448708593942	-0.0708	N21_2062	2024-02-01
1q_Bin_50	149347569477912	149845831630522	chr1	1q	6	173	q	287715402998045	0.747754842257868	0.0315	N21_2062	>5
1q_Bin_51	149845831630522	150344093783133	chr1	1q	16	174	q	273083942031443	0.755891992292505	0.006	N21_2062	>5
1q_Bin_52	150344093783133	150842355935743	chr1	1q	11	175	q	245788229622055	0.762933490006961	0.00433333333333333	N21_2062	>5
1q_Bin_53	150842355935743	151340618088353	chr1	1q	19	176	q	294301511491885	0.739389762127608	0.01675	N21_2062	>5
1q_Bin_54	151340618088353	151838880240964	chr1	1q	15	177	q	204266839611268	0.767697608327461	-0.00555555555555556	N21_2062	>5
1q_Bin_55	151838880240964	152337142393574	chr1	1q	6	178	q	294444399472668	0.707114820992666	-0.01025	N21_2062	>5
1q_Bin_56	152337142393574	152835404546185	chr1	1q	2	179	q	233953217133391	0.336361074034287	-0.006	N21_2062	2024-02-01
1q_Bin_57	152835404546185	153333666698795	chr1	1q	2	180	q	28136381081697	0.343573226605166	-0.0211111111111111	N21_2062	2024-02-01
1q_Bin_58	153333666698795	153831928851406	chr1	1q	18	181	q	269171135120229	0.63166090008831	0.031375	N21_2062	>5
1q_Bin_59	153831928851406	154330191004016	chr1	1q	14	182	q	21395561346787	0.664064942813878	0.0173333333333333	N21_2062	>5
1q_Bin_60	154330191004016	154828453156627	chr1	1q	7	183	q	307043541407949	0.781987544212226	0.021625	N21_2062	>5
1q_Bin_61	154828453156627	155326715309237	chr1	1q	27	184	q	242130471359213	0.913461781838862	0.040625	N21_2062	>5
1q_Bin_62	155326715309237	155824977461847	chr1	1q	6	185	q	231063020401304	115549390272157	-0.0224	N21_2062	>5
1q_Bin_63	155824977461847	156323239614458	chr1	1q	19	186	q	256812025874399	117169936118236	0.00988888888888889	N21_2062	>5
1q_Bin_64	156323239614458	156821501767068	chr1	1q	18	187	q	237438056885857	121931507126822	0.00644444444444444	N21_2062	>5
1q_Bin_65	156821501767068	157319763919679	chr1	1q	5	188	q	368015539754471	125449929687425	0.000333333333333334	N21_2062	2024-05-03
1q_Bin_66	157319763919679	157818026072289	chr1	1q	3	189	q	278316621115607	0.444426447879537	-0.0295	N21_2062	2024-05-03
1q_Bin_67	157818026072289	1583162882249	chr1	1q	2	190	q	2844982550072	0.432380962514284	0.0231666666666667	N21_2062	2024-02-01
1q_Bin_68	1583162882249	15881455037751	chr1	1q	1	191	q	266757166205421	0.430062873077161	-0.0455	N21_2062	2024-02-01
1q_Bin_69	15881455037751	15931281253012	chr1	1q	8	192	q	294886763843598	118895313193355	-0.0052	N21_2062	>5
1q_Bin_70	15931281253012	159811074682731	chr1	1q	2	193	q	297308394813655	117720771130621	0.0123333333333333	N21_2062	2024-02-01
1q_Bin_71	159811074682731	160309336835341	chr1	1q	16	194	q	264813355320923	0.919832450286453	0.01025	N21_2062	>5
1q_Bin_72	160309336835341	160807598987952	chr1	1q	9	195	q	269704325009045	0.787731394112451	-0.0261428571428571	N21_2062	>5
1q_Bin_73	160807598987952	161305861140562	chr1	1q	22	196	q	235138671176127	0.697985518490974	0.0227777777777778	N21_2062	>5
1q_Bin_74	161305861140562	161804123293173	chr1	1q	11	197	q	22831355181545	0.730460927406806	0.0526666666666667	N21_2062	>5
1q_Bin_75	161804123293173	162302385445783	chr1	1q	2	198	q	189643102363732	0.731634890455994	-0.0162	N21_2062	2024-02-01
1q_Bin_76	162302385445783	162800647598394	chr1	1q	6	199	q	156550931107385	0.722190928062777	0.0166666666666667	N21_2062	>5
1q_Bin_77	162800647598394	163298909751004	chr1	1q	4	200	q	215641570892859	0.764877054104505	0.00775	N21_2062	2024-05-03
1q_Bin_78	163298909751004	163797171903614	chr1	1q	0	201	q	257968618700138	0.508502690450363	-0.008	N21_2062	0
1q_Bin_79	163797171903614	164295434056225	chr1	1q	0	202	q	232859769479765	0.48115134480549	0.052	N21_2062	0
1q_Bin_80	164295434056225	164793696208835	chr1	1q	1	203	q	183981040727173	0.815511555603651	0.0178	N21_2062	2024-02-01
1q_Bin_81	164793696208835	165291958361446	chr1	1q	0	204	q	213211144561383	0.484443612001141	0.001	N21_2062	0
1q_Bin_82	165291958361446	165790220514056	chr1	1q	4	205	q	279067305902663	0.782044838538728	0.0424285714285714	N21_2062	2024-05-03
1q_Bin_83	165790220514056	166288482666667	chr1	1q	2	206	q	183695442161477	0.795539278345249	-0.00166666666666667	N21_2062	2024-02-01
1q_Bin_85	166786744819277	167285006971888	chr1	1q	7	208	q	211329695830483	0.802168005521175	0.00114285714285714	N21_2062	>5
1q_Bin_86	167285006971888	167783269124498	chr1	1q	4	209	q	283989087620009	0.793716237663926	0.018125	N21_2062	2024-05-03
1q_Bin_87	167783269124498	168281531277108	chr1	1q	7	210	q	198535829909455	0.666249115167386	-0.00828571428571429	N21_2062	>5
1q_Bin_88	168281531277108	168779793429719	chr1	1q	3	211	q	175542395580049	0.511459093667621	0.0124	N21_2062	2024-05-03
1q_Bin_89	168779793429719	169278055582329	chr1	1q	3	212	q	190692556358877	0.674318730797638	0.013	N21_2062	2024-05-03
1q_Bin_90	169278055582329	16977631773494	chr1	1q	7	213	q	246020950733508	0.653288968312081	-0.0205	N21_2062	>5
1q_Bin_91	16977631773494	17027457988755	chr1	1q	3	214	q	253118389721409	0.671782918489514	-0.0423333333333333	N21_2062	2024-05-03
1q_Bin_92	17027457988755	170772842040161	chr1	1q	2	215	q	24283859948488	0.644518218462176	-0.039	N21_2062	2024-02-01
1q_Bin_93	170772842040161	171271104192771	chr1	1q	2	216	q	198287261689814	0.504633484110137	-0.031	N21_2062	2024-02-01
1q_Bin_94	171271104192771	171769366345382	chr1	1q	3	217	q	237412197678932	0.631717589435735	-0.00725	N21_2062	2024-05-03
1q_Bin_95	171769366345382	172267628497992	chr1	1q	3	218	q	284702253996802	0.60858709728598	-0.035	N21_2062	2024-05-03
1q_Bin_96	172267628497992	172765890650602	chr1	1q	4	219	q	271289957895063	0.588674445666221	-0.027	N21_2062	2024-05-03
1q_Bin_97	172765890650602	173264152803213	chr1	1q	2	220	q	24610914079208	0.527783208010702	0.0035	N21_2062	2024-02-01
1q_Bin_98	173264152803213	173762414955823	chr1	1q	4	221	q	204065455707598	0.604660711139586	-0.0125	N21_2062	2024-05-03
1q_Bin_99	173762414955823	174260677108434	chr1	1q	7	222	q	194533767541296	0.571899735686104	0.01325	N21_2062	>5
1q_Bin_100	174260677108434	174758939261044	chr1	1q	0	223	q	228335711499675	0.522422545873967	-0.03	N21_2062	0
1q_Bin_101	174758939261044	175257201413655	chr1	1q	4	224	q	254140412707583	0.523908726134052	0.016	N21_2062	2024-05-03
1q_Bin_102	175257201413655	175755463566265	chr1	1q	1	225	q	256713183420739	0.616465461698555	-0.011	N21_2062	2024-02-01
1q_Bin_103	175755463566265	176253725718875	chr1	1q	0	226	q	19166875844138	0.489826429893712	-0.0173333333333333	N21_2062	0
1q_Bin_104	176253725718875	176751987871486	chr1	1q	1	227	q	187366028373691	0.46852659196636	-0.018	N21_2062	2024-02-01
1q_Bin_105	176751987871486	177250250024096	chr1	1q	2	228	q	222231844475487	0.608581249509706	-0.0223333333333333	N21_2062	2024-02-01
1q_Bin_107	177748512176707	178246774329317	chr1	1q	3	230	q	276705392219824	0.61465989378093	-0.014	N21_2062	2024-05-03
1q_Bin_108	178246774329317	178745036481928	chr1	1q	2	231	q	258313988548704	0.586245844354928	0.0092	N21_2062	2024-02-01
1q_Bin_109	178745036481928	179243298634538	chr1	1q	4	232	q	23490472545797	0.56611360521033	0.053	N21_2062	2024-05-03
1q_Bin_110	179243298634538	179741560787149	chr1	1q	3	233	q	270483071906078	0.565858805522433	0.0168	N21_2062	2024-05-03
1q_Bin_111	179741560787149	180239822939759	chr1	1q	5	234	q	23775879664001	0.559743992751973	0.0141428571428571	N21_2062	2024-05-03
1q_Bin_112	180239822939759	180738085092369	chr1	1q	2	235	q	196995526202453	0.544049009021868	0.0115	N21_2062	2024-02-01
1q_Bin_113	180738085092369	18123634724498	chr1	1q	5	236	q	261296856673466	0.476110413088426	0.0125	N21_2062	2024-05-03
1q_Bin_114	18123634724498	18173460939759	chr1	1q	1	237	q	265559816112845	0.459574219985286	0.00425	N21_2062	2024-02-01
1q_Bin_115	18173460939759	182232871550201	chr1	1q	1	238	q	232546056240886	0.390855468895348	0.0065	N21_2062	2024-02-01
1q_Bin_116	182232871550201	182731133702811	chr1	1q	4	239	q	249783697505795	0.450966799235295	0.003	N21_2062	2024-05-03
1q_Bin_117	182731133702811	183229395855422	chr1	1q	4	240	q	188205290660029	0.441728832584246	-0.0215	N21_2062	2024-05-03
1q_Bin_118	183229395855422	183727658008032	chr1	1q	5	241	q	256465485976992	0.427218711928545	0.0533333333333333	N21_2062	2024-05-03
1q_Bin_119	183727658008032	184225920160643	chr1	1q	2	242	q	239658707660079	0.401657629447744	-0.0172	N21_2062	2024-02-01
1q_Bin_120	184225920160643	184724182313253	chr1	1q	2	243	q	236281662735735	0.440147569170665	-0.05375	N21_2062	2024-02-01
1q_Bin_121	184724182313253	185222444465863	chr1	1q	4	244	q	175820033881587	0.423260260416867	-0.00975	N21_2062	2024-05-03
1q_Bin_122	185222444465863	185720706618474	chr1	1q	1	245	q	224946267913827	0.401233691144696	-0.0058	N21_2062	2024-02-01
1q_Bin_123	185720706618474	186218968771084	chr1	1q	1	246	q	2309216923972	0.37004960405358	-0.016	N21_2062	2024-02-01
1q_Bin_124	186218968771084	186717230923695	chr1	1q	4	247	q	242389726473281	0.398479692111513	-0.0066	N21_2062	2024-05-03
1q_Bin_125	186717230923695	187215493076305	chr1	1q	1	248	q	217165402818105	0.363097707784103	-0.062	N21_2062	2024-02-01
1q_Bin_126	187215493076305	187713755228916	chr1	1q	1	249	q	209832572606432	0.355964837153345	-0.04	N21_2062	2024-02-01
1q_Bin_135	191699852449799	19219811460241	chr1	1q	1	258	q	220223440694719	0.340089764447094	-0.088	N21_2062	2024-02-01
1q_Bin_136	19219811460241	19269637675502	chr1	1q	2	259	q	209517681185927	0.37457684804826	-0.0453333333333333	N21_2062	2024-02-01
1q_Bin_137	19269637675502	193194638907631	chr1	1q	6	260	q	211220459993194	0.349861466916763	0.019	N21_2062	>5
1q_Bin_138	193194638907631	193692901060241	chr1	1q	0	261	q	218903166123925	0.351551413438323	-0.0345	N21_2062	0
1q_Bin_139	193692901060241	194191163212851	chr1	1q	0	262	q	211813614178842	0.354725297182575	-0.063	N21_2062	0
1q_Bin_145	196682473975904	197180736128514	chr1	1q	3	268	q	226239470266296	0.387136105453417	-0.004	N21_2062	2024-05-03
1q_Bin_146	197180736128514	197678998281125	chr1	1q	2	269	q	236180552302875	0.440919506966964	-0.021	N21_2062	2024-02-01
1q_Bin_147	197678998281125	198177260433735	chr1	1q	3	270	q	149166421508202	0.495127146846608	0.00425	N21_2062	2024-05-03
1q_Bin_148	198177260433735	198675522586345	chr1	1q	0	271	q	184288167902029	0.474872362998494	-0.0126666666666667	N21_2062	0
1q_Bin_149	198675522586345	199173784738956	chr1	1q	1	272	q	182119537888312	0.48336866092655	-0.048	N21_2062	2024-02-01
1q_Bin_150	199173784738956	199672046891566	chr1	1q	0	273	q	135674794412849	0.498320253415005	-0.07	N21_2062	0
1q_Bin_151	199672046891566	200170309044177	chr1	1q	1	274	q	192227783123999	0.497207512446032	0.0273333333333333	N21_2062	2024-02-01
1q_Bin_152	200170309044177	200668571196787	chr1	1q	4	275	q	202402325659078	0.538449011816353	0.0303333333333333	N21_2062	2024-05-03
1q_Bin_153	200668571196787	201166833349398	chr1	1q	4	276	q	220290728913678	0.610396197558207	0.00833333333333333	N21_2062	2024-05-03
1q_Bin_154	201166833349398	201665095502008	chr1	1q	7	277	q	232956736438507	0.651971618465377	0.0383333333333333	N21_2062	>5
1q_Bin_155	201665095502008	202163357654618	chr1	1q	10	278	q	154411837164247	0.734619475897666	0.03575	N21_2062	>5
1q_Bin_156	202163357654618	202661619807229	chr1	1q	4	279	q	0.921213819310764	0.897204636838654	-0.0462857142857143	N21_2062	2024-05-03
1q_Bin_157	202661619807229	203159881959839	chr1	1q	10	280	q	232003423212362	0.992249467861944	0.0185	N21_2062	>5
1q_Bin_158	203159881959839	20365814411245	chr1	1q	10	281	q	189532433848662	108147467650216	0.026625	N21_2062	>5
1q_Bin_159	20365814411245	20415640626506	chr1	1q	4	282	q	0.67840317777129	113360624226301	0.0164285714285714	N21_2062	2024-05-03
1q_Bin_160	20415640626506	204654668417671	chr1	1q	6	283	q	0.475935473205731	115275458941397	0.0211111111111111	N21_2062	>5
1q_Bin_161	204654668417671	205152930570281	chr1	1q	5	284	q	10113813586534	116424048110186	-0.0541428571428571	N21_2062	2024-05-03
1q_Bin_162	205152930570281	205651192722892	chr1	1q	9	285	q	0.951387459688045	110188448800796	-0.00188888888888889	N21_2062	>5
1q_Bin_163	205651192722892	206149454875502	chr1	1q	6	286	q	136079335674643	106711922521067	0.0028	N21_2062	>5
1q_Bin_164	206149454875502	206647717028112	chr1	1q	6	287	q	208101600519713	104374777603245	0.01075	N21_2062	>5
1q_Bin_165	206647717028112	207145979180723	chr1	1q	9	288	q	222270251930564	0.99538678223695	0.0128888888888889	N21_2062	>5
1q_Bin_166	207145979180723	207644241333333	chr1	1q	2	289	q	0.749236553427415	0.956342415162059	0.0096	N21_2062	2024-02-01
1q_Bin_167	207644241333333	208142503485944	chr1	1q	4	290	q	0.684553426847151	0.897778278886741	-0.0176666666666667	N21_2062	2024-05-03
1q_Bin_168	208142503485944	208640765638554	chr1	1q	0	291	q	191637875813539	0.703405782958193	0.0334	N21_2062	0
1q_Bin_169	208640765638554	209139027791165	chr1	1q	0	292	q	0.823344703575297	0.675059294639161	0.0005	N21_2062	0
1q_Bin_170	209139027791165	209637289943775	chr1	1q	2	293	q	177766269488438	0.850328699292251	-0.01925	N21_2062	2024-02-01
1q_Bin_171	209637289943775	210135552096386	chr1	1q	6	294	q	17552105466765	0.769861612779605	0.0154285714285714	N21_2062	>5
1q_Bin_172	210135552096386	210633814248996	chr1	1q	0	295	q	113498752818535	0.610134497231302	0.0205	N21_2062	0
1q_Bin_173	210633814248996	211132076401606	chr1	1q	1	296	q	137486436361036	0.606917450172274	0.072	N21_2062	2024-02-01
1q_Bin_174	211132076401606	211630338554217	chr1	1q	4	297	q	128402075471339	0.695124526953291	0.001	N21_2062	2024-05-03
1q_Bin_175	211630338554217	212128600706827	chr1	1q	4	298	q	148806996262562	0.652544112018087	0.0217142857142857	N21_2062	2024-05-03
1q_Bin_176	212128600706827	212626862859438	chr1	1q	5	299	q	127896181440116	0.603119184751144	0.0193333333333333	N21_2062	2024-05-03
1q_Bin_177	212626862859438	213125125012048	chr1	1q	8	300	q	17764135185688	0.54981618631691	0.011125	N21_2062	>5
1q_Bin_178	213125125012048	213623387164659	chr1	1q	0	301	q	171794914612396	0.510436542463255	-0.0315	N21_2062	0
1q_Bin_180	214121649317269	21461991146988	chr1	1q	3	303	q	147058613385938	0.542459528218036	0.00116666666666667	N21_2062	2024-05-03
1q_Bin_181	21461991146988	21511817362249	chr1	1q	1	304	q	18257008330761	0.490139027623845	-0.0285	N21_2062	2024-02-01
1q_Bin_182	21511817362249	2156164357751	chr1	1q	1	305	q	137856605683452	0.548079745544656	-0.0845	N21_2062	2024-02-01
1q_Bin_183	2156164357751	216114697927711	chr1	1q	1	306	q	216316089429044	0.479156563808509	-0.005	N21_2062	2024-02-01
1q_Bin_184	216114697927711	216612960080321	chr1	1q	1	307	q	192416544736017	0.479520298286526	-0.02	N21_2062	2024-02-01
1q_Bin_185	216612960080321	217111222232932	chr1	1q	0	308	q	201153886621687	0.468743866328825	0.0475	N21_2062	0
1q_Bin_186	217111222232932	217609484385542	chr1	1q	1	309	q	212332546376047	0.528057656893953	-0.027	N21_2062	2024-02-01
1q_Bin_187	217609484385542	218107746538153	chr1	1q	1	310	q	200260302199056	0.520407383015443	0.063	N21_2062	2024-02-01
1q_Bin_188	218107746538153	218606008690763	chr1	1q	4	311	q	183753984566664	0.522244893033747	0.016	N21_2062	2024-05-03
1q_Bin_189	218606008690763	219104270843373	chr1	1q	0	312	q	2147846475909	0.448262284728898	-0.00766666666666667	N21_2062	0
1q_Bin_190	219104270843373	219602532995984	chr1	1q	1	313	q	20388654722854	0.507965293247319	0.0105	N21_2062	2024-02-01
1q_Bin_191	219602532995984	220100795148594	chr1	1q	4	314	q	214719191560495	0.50971651390651	0.0005	N21_2062	2024-05-03
1q_Bin_192	220100795148594	220599057301205	chr1	1q	2	315	q	186539274285954	0.501954496801284	-0.0028	N21_2062	2024-02-01
1q_Bin_193	220599057301205	221097319453815	chr1	1q	6	316	q	131304865249924	0.499594119603597	0.02575	N21_2062	>5
1q_Bin_194	221097319453815	221595581606426	chr1	1q	0	317	q	1634561559536	0.392378673888948	0.023	N21_2062	0
1q_Bin_195	221595581606426	222093843759036	chr1	1q	1	318	q	196301715146202	0.504935009340618	0.0032	N21_2062	2024-02-01
1q_Bin_196	222093843759036	222592105911647	chr1	1q	3	319	q	146208777332643	0.521087398451678	-0.102	N21_2062	2024-05-03
1q_Bin_197	222592105911647	223090368064257	chr1	1q	5	320	q	146493768394974	0.484037666472177	0.03	N21_2062	2024-05-03
1q_Bin_198	223090368064257	223588630216867	chr1	1q	3	321	q	144853355775545	0.511613385115439	0.017	N21_2062	2024-05-03
1q_Bin_199	223588630216867	224086892369478	chr1	1q	2	322	q	161676467484722	0.512037610039764	0.00633333333333333	N21_2062	2024-02-01
1q_Bin_200	224086892369478	224585154522088	chr1	1q	6	323	q	172511335940428	0.453400055782025	0.047	N21_2062	>5
1q_Bin_201	224585154522088	225083416674699	chr1	1q	1	324	q	185754097469793	0.378951698541958	0.0123333333333333	N21_2062	2024-02-01
1q_Bin_203	225581678827309	22607994097992	chr1	1q	8	326	q	196972408411447	0.527302442365105	0.0155714285714286	N21_2062	>5
1q_Bin_204	22607994097992	22657820313253	chr1	1q	5	327	q	164692348961218	0.611216881711151	0.022	N21_2062	2024-05-03
1q_Bin_205	22657820313253	227076465285141	chr1	1q	4	328	q	149566569190338	0.617891355683026	0.0291428571428571	N21_2062	2024-05-03
1q_Bin_206	227076465285141	227574727437751	chr1	1q	1	329	q	162203788007543	0.661640428458526	-0.02675	N21_2062	2024-02-01
1q_Bin_207	227574727437751	228072989590361	chr1	1q	2	330	q	194622925200255	0.675771857010033	0.0174	N21_2062	2024-02-01
1q_Bin_208	228072989590361	228571251742972	chr1	1q	12	331	q	184097015126284	0.668880832767889	0.0182222222222222	N21_2062	>5
1q_Bin_209	228571251742972	229069513895582	chr1	1q	1	332	q	219387239295106	0.664246999383973	0.0231666666666667	N21_2062	2024-02-01
1q_Bin_210	229069513895582	229567776048193	chr1	1q	5	333	q	171118553513521	0.654974022775888	-0.0207142857142857	N21_2062	2024-05-03
1q_Bin_211	229567776048193	230066038200803	chr1	1q	3	334	q	196484392330528	0.613684962955594	0.0082	N21_2062	2024-05-03
1q_Bin_212	230066038200803	230564300353414	chr1	1q	1	335	q	179946504861527	0.62425953116894	-0.0113333333333333	N21_2062	2024-02-01
1q_Bin_213	230564300353414	231062562506024	chr1	1q	7	336	q	183998926684825	0.539284193542174	0.000285714285714286	N21_2062	>5
1q_Bin_214	231062562506024	231560824658635	chr1	1q	8	337	q	22040253302549	0.564584672429162	0.0125	N21_2062	>5
1q_Bin_215	231560824658635	232059086811245	chr1	1q	2	338	q	230247491897676	0.570376671754559	0.01225	N21_2062	2024-02-01
1q_Bin_216	232059086811245	232557348963855	chr1	1q	1	339	q	154043067333403	0.374602738239294	-0.0636666666666667	N21_2062	2024-02-01
1q_Bin_217	232557348963855	233055611116466	chr1	1q	3	340	q	196460988373642	0.549779366805586	0.0115714285714286	N21_2062	2024-05-03
1q_Bin_218	233055611116466	233553873269076	chr1	1q	0	341	q	187122851571056	0.385739590188547	-0.0183333333333333	N21_2062	0
1q_Bin_219	233553873269076	234052135421687	chr1	1q	2	342	q	175436617580713	0.537070295780559	-0.04275	N21_2062	2024-02-01
1q_Bin_220	234052135421687	234550397574297	chr1	1q	3	343	q	181867262207465	0.574196819963616	-0.0303333333333333	N21_2062	2024-05-03
1q_Bin_221	234550397574297	235048659726908	chr1	1q	3	344	q	21431278827286	0.399408568852745	0.0211428571428571	N21_2062	2024-05-03
1q_Bin_222	235048659726908	235546921879518	chr1	1q	5	345	q	1946091304625	0.562228344350393	0.034	N21_2062	2024-05-03
1q_Bin_223	235546921879518	236045184032129	chr1	1q	2	346	q	224447687211352	0.545427158451679	-0.0268	N21_2062	2024-02-01
1q_Bin_224	236045184032129	236543446184739	chr1	1q	4	347	q	231631140886229	0.501564741273181	0.0268571428571429	N21_2062	2024-05-03
1q_Bin_225	236543446184739	237041708337349	chr1	1q	3	348	q	227975077546041	0.476457849730386	0.00757142857142857	N21_2062	2024-05-03
1q_Bin_226	237041708337349	23753997048996	chr1	1q	1	349	q	224869010576061	0.484814656330554	0.00966666666666667	N21_2062	2024-02-01
1q_Bin_227	23753997048996	23803823264257	chr1	1q	0	350	q	188229406399976	0.434129523553735	-0.061	N21_2062	0
1q_Bin_228	23803823264257	238536494795181	chr1	1q	1	351	q	170796812796053	0.44391135459559	-0.0225	N21_2062	2024-02-01
1q_Bin_231	239533019100402	240031281253012	chr1	1q	2	354	q	208246373868142	0.466462037581623	0.003	N21_2062	2024-02-01
1q_Bin_232	240031281253012	240529543405622	chr1	1q	1	355	q	156458205574614	0.450207462094804	0.00275	N21_2062	2024-02-01
1q_Bin_233	240529543405622	241027805558233	chr1	1q	1	356	q	148629550015478	0.490033415634812	-0.022	N21_2062	2024-02-01
1q_Bin_234	241027805558233	241526067710843	chr1	1q	1	357	q	166119252738705	0.492071709884394	-0.04	N21_2062	2024-02-01
1q_Bin_235	241526067710843	242024329863454	chr1	1q	5	358	q	167494758748167	0.494190941603827	0.0268	N21_2062	2024-05-03
1q_Bin_236	242024329863454	242522592016064	chr1	1q	1	359	q	160307551003907	0.458068815267514	0.01625	N21_2062	2024-02-01
1q_Bin_237	242522592016064	243020854168675	chr1	1q	0	360	q	242970527768727	0.457754845772071	-0.049	N21_2062	0
1q_Bin_238	243020854168675	243519116321285	chr1	1q	1	361	q	238829639737799	0.540736124467277	-0.028	N21_2062	2024-02-01
1q_Bin_239	243519116321285	244017378473896	chr1	1q	0	362	q	206180440497933	0.463390187069552	-0.0574	N21_2062	0
1q_Bin_240	244017378473896	244515640626506	chr1	1q	3	363	q	184078574024628	0.560289502808638	0.0035	N21_2062	2024-05-03
1q_Bin_241	244515640626506	245013902779116	chr1	1q	4	364	q	188595484318404	0.529227312233792	0.0108	N21_2062	2024-05-03
1q_Bin_242	245013902779116	245512164931727	chr1	1q	1	365	q	241154035028083	0.550903342116109	0.0203333333333333	N21_2062	2024-02-01
1q_Bin_243	245512164931727	246010427084337	chr1	1q	1	366	q	170873708529101	0.556147281371936	-0.00616666666666667	N21_2062	2024-02-01
1q_Bin_244	246010427084337	246508689236948	chr1	1q	0	367	q	197298255167344	0.378789617957134	-0.0335	N21_2062	0
1q_Bin_245	246508689236948	247006951389558	chr1	1q	6	368	q	274018801495466	0.588773718118361	0.0266666666666667	N21_2062	>5
1q_Bin_246	247006951389558	247505213542169	chr1	1q	7	369	q	23069798970197	0.665902540498956	-0.0213333333333333	N21_2062	>5
1q_Bin_247	247505213542169	248003475694779	chr1	1q	1	370	q	236413295734181	0.671694243149541	-0.0158333333333333	N21_2062	2024-02-01
1q_Bin_248	248003475694779	24850173784739	chr1	1q	3	371	q	186556851904857	0.454987228382048	-0.009	N21_2062	2024-05-03
1q_Bin_249	24850173784739	2.49e+08	chr1	1q	5	372	q	171605132839063	0.691093567479334	-0.075	N21_2062	2024-05-03
2p_Bin_1	0	1000000	chr2	2p	5	374	p	-0.0596709877992301	239797820807654	-0.0117058823529412	N21_2062	2024-05-03
2p_Bin_2	1000000	2000000	chr2	2p	3	375	p	0.0989211962976116	221050062114614	0.000249999999999999	N21_2062	2024-05-03
2p_Bin_3	2000000	3000000	chr2	2p	0	376	p	179924834577398	0.650104349463608	-0.02125	N21_2062	0
2p_Bin_4	3000000	4000000	chr2	2p	6	377	p	222670716031194	203689934909306	0.000411764705882353	N21_2062	>5
2p_Bin_5	4000000	5000000	chr2	2p	0	378	p	148790440059119	0.731459925228583	-0.0356666666666667	N21_2062	0
2p_Bin_6	5000000	6000000	chr2	2p	1	379	p	289449528106442	193528080308182	-0.05075	N21_2062	2024-02-01
2p_Bin_7	6000000	7000000	chr2	2p	5	380	p	350841524742782	176641209825532	0.00571428571428571	N21_2062	2024-05-03
2p_Bin_8	7000000	8000000	chr2	2p	1	381	p	243678328018817	0.865691549446723	-0.0194285714285714	N21_2062	2024-02-01
2p_Bin_9	8000000	9000000	chr2	2p	5	382	p	264962673758636	162185260986678	-0.00785714285714286	N21_2062	2024-05-03
2p_Bin_10	9000000	10000000	chr2	2p	8	383	p	32546963874428	132598981764207	-0.0036875	N21_2062	>5
2p_Bin_11	10000000	1.1e+07	chr2	2p	11	384	p	136648638183482	101417921938948	0.0173529411764706	N21_2062	>5
2p_Bin_12	1.1e+07	1.2e+07	chr2	2p	8	385	p	170046868238097	0.739619750318406	0.005	N21_2062	>5
2p_Bin_13	1.2e+07	1.3e+07	chr2	2p	1	386	p	213923292258993	0.604528428456816	-0.015875	N21_2062	2024-02-01
2p_Bin_14	1.3e+07	1.4e+07	chr2	2p	0	387	p	149849051407015	0.630844156393386	0.017	N21_2062	0
2p_Bin_15	1.4e+07	1.5e+07	chr2	2p	1	388	p	237029675293764	0.528256886895973	-0.028	N21_2062	2024-02-01
2p_Bin_16	1.5e+07	1.6e+07	chr2	2p	4	389	p	151281764476203	0.515157837625818	0.00183333333333333	N21_2062	2024-05-03
2p_Bin_17	1.6e+07	1.7e+07	chr2	2p	2	390	p	196678660880287	0.489836369972159	0.0411111111111111	N21_2062	2024-02-01
2p_Bin_18	1.7e+07	1.8e+07	chr2	2p	5	391	p	235057819688657	0.421278243877967	-0.0122	N21_2062	2024-05-03
2p_Bin_19	1.8e+07	1.9e+07	chr2	2p	2	392	p	226089826022134	0.405404892085115	-0.0237142857142857	N21_2062	2024-02-01
2p_Bin_20	1.9e+07	20000000	chr2	2p	4	393	p	222080369810563	0.389510105920827	-0.018	N21_2062	2024-05-03
2p_Bin_21	20000000	2.1e+07	chr2	2p	7	394	p	209322962330037	0.333200285904931	0.028875	N21_2062	>5
2p_Bin_22	2.1e+07	2.2e+07	chr2	2p	1	395	p	177958220370414	0.255543957681154	-0.0246666666666667	N21_2062	2024-02-01
2p_Bin_24	2.3e+07	2.4e+07	chr2	2p	3	397	p	212721439962607	0.321503697070718	0.0149	N21_2062	2024-05-03
2p_Bin_25	2.4e+07	2.5e+07	chr2	2p	15	398	p	212625022529612	0.278292829404143	-0.0241	N21_2062	>5
2p_Bin_26	2.5e+07	2.6e+07	chr2	2p	6	399	p	221495382390308	0.420943531505295	-0.016625	N21_2062	>5
2p_Bin_27	2.6e+07	2.7e+07	chr2	2p	14	400	p	238299541797174	0.588535708216375	0.0254	N21_2062	>5
2p_Bin_28	2.7e+07	2.8e+07	chr2	2p	37	401	p	18080382753944	0.731125703176248	-0.00470588235294118	N21_2062	>5
2p_Bin_29	2.8e+07	2.9e+07	chr2	2p	6	402	p	262110637502738	0.865219443738792	0.00153846153846154	N21_2062	>5
2p_Bin_30	2.9e+07	30000000	chr2	2p	3	403	p	236696899177688	0.918106767990255	-0.007	N21_2062	2024-05-03
2p_Bin_31	30000000	3.1e+07	chr2	2p	5	404	p	152883034515318	0.869038747891208	0.0216666666666667	N21_2062	2024-05-03
2p_Bin_32	3.1e+07	3.2e+07	chr2	2p	5	405	p	228820454263554	0.844912232319917	-0.0274	N21_2062	2024-05-03
2p_Bin_33	3.2e+07	3.3e+07	chr2	2p	8	406	p	248905427026975	0.808288441403452	0.0222	N21_2062	>5
2p_Bin_34	3.3e+07	3.4e+07	chr2	2p	2	407	p	171547734749026	0.827808290229863	-0.0312	N21_2062	2024-02-01
2p_Bin_35	3.4e+07	3.5e+07	chr2	2p	0	408	p	190169715435066	0.43714780129479	-0.074	N21_2062	0
2p_Bin_36	3.5e+07	3.6e+07	chr2	2p	0	409	p	231581671994488	0.460337884409131	-0.095	N21_2062	0
2p_Bin_37	3.6e+07	3.7e+07	chr2	2p	4	410	p	246037120551259	0.83108108411218	-0.041125	N21_2062	2024-05-03
2p_Bin_38	3.7e+07	3.8e+07	chr2	2p	9	411	p	147754050007946	0.725625323661921	-0.0169090909090909	N21_2062	>5
2p_Bin_39	3.8e+07	3.9e+07	chr2	2p	11	412	p	248133737577811	0.739824358225031	-0.0279333333333333	N21_2062	>5
2p_Bin_40	3.9e+07	40000000	chr2	2p	4	413	p	14139372106451	0.790851291699874	-0.0551666666666667	N21_2062	2024-05-03
2p_Bin_41	40000000	4.1e+07	chr2	2p	1	414	p	132814059110749	0.802405555796431	-0.0096	N21_2062	2024-02-01
2p_Bin_42	4.1e+07	4.2e+07	chr2	2p	1	415	p	152461640285426	0.51269016335599	-0.011	N21_2062	2024-02-01
2p_Bin_43	4.2e+07	4.3e+07	chr2	2p	7	416	p	141927792920841	0.765145777202438	-0.00275	N21_2062	>5
2p_Bin_44	4.3e+07	4.4e+07	chr2	2p	9	417	p	108425207873459	0.778145267087705	0.0215	N21_2062	>5
2p_Bin_45	4.4e+07	4.5e+07	chr2	2p	6	418	p	210588333414023	0.785023241455618	-0.0186666666666667	N21_2062	>5
2p_Bin_46	4.5e+07	4.6e+07	chr2	2p	3	419	p	143295819080193	0.76127300480126	0.00527272727272727	N21_2062	2024-05-03
2p_Bin_47	4.6e+07	4.7e+07	chr2	2p	9	420	p	139335358019526	0.683540523361604	0.00653333333333333	N21_2062	>5
2p_Bin_48	4.7e+07	4.8e+07	chr2	2p	6	421	p	143486916238802	0.628447075419956	-0.0012	N21_2062	>5
2p_Bin_49	4.8e+07	4.9e+07	chr2	2p	6	422	p	222224284202423	0.627453523758738	-0.0075	N21_2062	>5
2p_Bin_50	4.9e+07	50000000	chr2	2p	1	423	p	203140222734739	0.583686260480048	-0.064	N21_2062	2024-02-01
2p_Bin_51	50000000	5.1e+07	chr2	2p	0	424	p	213993065482781	0.469691659226556	-0.061	N21_2062	0
2p_Bin_52	5.1e+07	5.2e+07	chr2	2p	0	425	p	140101102535823	0.455510549021101	0.12	N21_2062	0
2p_Bin_53	5.2e+07	5.3e+07	chr2	2p	0	426	p	167091280087441	0.432894674060893	-0.0435	N21_2062	0
2p_Bin_54	5.3e+07	5.4e+07	chr2	2p	7	427	p	177148143591206	0.577132756042248	-0.059	N21_2062	>5
2p_Bin_55	5.4e+07	5.5e+07	chr2	2p	5	428	p	166513401966907	0.594038000638932	-0.0389	N21_2062	2024-05-03
2p_Bin_56	5.5e+07	5.6e+07	chr2	2p	8	429	p	155459605183428	0.586104083869406	-0.01	N21_2062	>5
2p_Bin_57	5.6e+07	5.7e+07	chr2	2p	1	430	p	217977572993058	0.564654860519853	-0.0408	N21_2062	2024-02-01
2p_Bin_59	5.8e+07	5.9e+07	chr2	2p	2	432	p	164097412302343	0.599662741097196	-0.0172	N21_2062	2024-02-01
2p_Bin_60	5.9e+07	60000000	chr2	2p	0	433	p	224407403099788	0.313690799920187	-0.0445	N21_2062	0
2p_Bin_61	60000000	6.1e+07	chr2	2p	4	434	p	216269975342215	0.580331819061397	-0.0244285714285714	N21_2062	2024-05-03
2p_Bin_62	6.1e+07	6.2e+07	chr2	2p	8	435	p	221152233015601	0.447002144150698	0.00290909090909091	N21_2062	>5
2p_Bin_63	6.2e+07	6.3e+07	chr2	2p	3	436	p	219244877751263	0.383598707408115	-0.0013	N21_2062	2024-05-03
2p_Bin_64	6.3e+07	6.4e+07	chr2	2p	5	437	p	214312709363102	0.362559252342107	-0.0486	N21_2062	2024-05-03
2p_Bin_65	6.4e+07	6.5e+07	chr2	2p	5	438	p	177420718200639	0.378316169871353	-8.33333e+09	N21_2062	2024-05-03
2p_Bin_66	6.5e+07	6.6e+07	chr2	2p	4	439	p	216906371933484	0.454725755404731	-0.00192307692307692	N21_2062	2024-05-03
2p_Bin_67	6.6e+07	6.7e+07	chr2	2p	2	440	p	250080326882092	0.455975536195487	-0.02	N21_2062	2024-02-01
2p_Bin_68	6.7e+07	6.8e+07	chr2	2p	1	441	p	187565350596872	0.460120285913794	-0.0435	N21_2062	2024-02-01
2p_Bin_69	6.8e+07	6.9e+07	chr2	2p	10	442	p	229260478568383	0.447341208792293	0.0131111111111111	N21_2062	>5
2p_Bin_70	6.9e+07	70000000	chr2	2p	9	443	p	251165980014249	0.497114495375486	-0.00671428571428571	N21_2062	>5
2p_Bin_71	70000000	7.1e+07	chr2	2p	16	444	p	271471136365859	0.595641054423328	0.00793333333333333	N21_2062	>5
2p_Bin_72	7.1e+07	7.2e+07	chr2	2p	6	445	p	257980649737939	0.622053088787141	-0.0049375	N21_2062	>5
2p_Bin_73	7.2e+07	7.3e+07	chr2	2p	5	446	p	172247356299971	0.668461665326423	-0.0166	N21_2062	2024-05-03
2p_Bin_74	7.3e+07	7.4e+07	chr2	2p	14	447	p	182829704892866	0.720163511975104	0.00423076923076923	N21_2062	>5
2p_Bin_75	7.4e+07	7.5e+07	chr2	2p	30	448	p	166645265452361	0.746658834855384	-0.0025	N21_2062	>5
2p_Bin_76	7.5e+07	7.6e+07	chr2	2p	4	449	p	24056874447449	0.358508846300849	0.0146363636363636	N21_2062	2024-05-03
2p_Bin_77	7.6e+07	7.7e+07	chr2	2p	1	450	p	28074836667088	0.799561078086132	-0.002	N21_2062	2024-02-01
2p_Bin_80	7.9e+07	80000000	chr2	2p	2	453	p	155994881057107	0.795961744817794	-0.0314	N21_2062	2024-02-01
2p_Bin_81	80000000	8.1e+07	chr2	2p	1	454	p	166282632308359	0.782770448986256	-0.01925	N21_2062	2024-02-01
2p_Bin_82	8.1e+07	8.2e+07	chr2	2p	0	455	p	186801902314079	0.434299098182378	-0.000999999999999997	N21_2062	0
2p_Bin_83	8.2e+07	8.3e+07	chr2	2p	0	456	p	17496031505454	0.458897753633659	-0.05	N21_2062	0
2p_Bin_84	8.3e+07	8.4e+07	chr2	2p	0	457	p	225923693869351	0.488328468490955	-0.076	N21_2062	0
2p_Bin_85	8.4e+07	8.5e+07	chr2	2p	5	458	p	224266749374613	0.746134983709001	-0.01025	N21_2062	2024-05-03
2p_Bin_86	8.5e+07	8.6e+07	chr2	2p	17	459	p	252969416021739	0.547085362786106	0.0272	N21_2062	>5
2p_Bin_87	8.6e+07	8.7e+07	chr2	2p	11	460	p	184735482525799	0.422920699457302	-0.00333333333333333	N21_2062	>5
2p_Bin_88	8.7e+07	8.8e+07	chr2	2p	4	461	p	222663985631092	0.314220834846703	0.0382	N21_2062	2024-05-03
2p_Bin_89	8.8e+07	8.9e+07	chr2	2p	8	462	p	184832882022231	0.430586440175172	0.000888888888888889	N21_2062	>5
2p_Bin_90	8.9e+07	90000000	chr2	2p	0	463	p	185906013405637	0.260288876733956	-0.05375	N21_2062	0
2p_Bin_91	90000000	9.1e+07	chr2	2p	1	464	p	17520679657568	0.236477601794317	-0.588	N21_2062	2024-02-01
2p_Bin_92	9.1e+07	9.2e+07	chr2	2p	0	465	p	218579784108963	0.229122488681527	0.00266666666666667	N21_2062	0
2q_Bin_3	953129490909091	959241451363636	chr2	2q	3	469	q	222774148749604	0.401040480349363	0.0085	N21_2062	2024-05-03
2q_Bin_4	959241451363636	965353411818182	chr2	2q	10	470	q	225314207724981	0.361454362731191	0.015	N21_2062	>5
2q_Bin_5	965353411818182	971465372272727	chr2	2q	12	471	q	187486597467844	0.283934432459526	-0.00285714285714286	N21_2062	>5
2q_Bin_6	971465372272727	977577332727273	chr2	2q	5	472	q	221760536019641	0.419542438499837	0.0142727272727273	N21_2062	2024-05-03
2q_Bin_7	977577332727273	983689293181818	chr2	2q	2	473	q	149808502012701	0.392338114435272	-0.0166666666666667	N21_2062	2024-02-01
2q_Bin_8	983689293181818	989801253636364	chr2	2q	5	474	q	170357343055945	0.388335888645264	-0.04	N21_2062	2024-05-03
2q_Bin_9	989801253636364	995913214090909	chr2	2q	11	475	q	215744867354602	0.425309924546552	-0.0218888888888889	N21_2062	>5
2q_Bin_10	995913214090909	100202517454545	chr2	2q	0	476	q	201214982014367	0.255128024818215	-0.0306666666666667	N21_2062	0
2q_Bin_11	100202517454545	100813713.5	chr2	2q	3	477	q	202546700402718	0.444718350252655	-0.045	N21_2062	2024-05-03
2q_Bin_12	100813713.5	101424909545455	chr2	2q	7	478	q	2138932891406	0.451167440726638	0.0188333333333333	N21_2062	>5
2q_Bin_13	101424909545455	102036105590909	chr2	2q	3	479	q	192696762420856	0.467061007708496	-0.0062	N21_2062	2024-05-03
2q_Bin_14	102036105590909	102647301636364	chr2	2q	7	480	q	210462634531821	0.301385582167223	-0.026	N21_2062	>5
2q_Bin_15	102647301636364	103258497681818	chr2	2q	2	481	q	212718795136878	0.320964303927856	-0.0114	N21_2062	2024-02-01
2q_Bin_16	103258497681818	103869693727273	chr2	2q	0	482	q	198233548579539	0.348769881273188	-0.008	N21_2062	0
2q_Bin_18	104480889772727	105092085818182	chr2	2q	3	484	q	216342137057969	0.468371156093119	-0.012	N21_2062	2024-05-03
2q_Bin_19	105092085818182	105703281863636	chr2	2q	3	485	q	217504366518766	0.434349416726736	0.0086	N21_2062	2024-05-03
2q_Bin_20	105703281863636	106314477909091	chr2	2q	3	486	q	217963810854273	0.460078399435079	-0.00171428571428571	N21_2062	2024-05-03
2q_Bin_21	106314477909091	106925673954545	chr2	2q	1	487	q	163155683934508	0.460861748360603	-0.0146	N21_2062	2024-02-01
2q_Bin_22	106925673954545	107536870	chr2	2q	0	488	q	174092762166733	0.370287695756694	-0.0098	N21_2062	0
2q_Bin_23	107536870	108148066045455	chr2	2q	1	489	q	21568112920316	0.357930919219007	-0.022	N21_2062	2024-02-01
2q_Bin_24	108148066045455	108759262090909	chr2	2q	5	490	q	142316481746328	0.452257455509103	-0.0463333333333333	N21_2062	2024-05-03
2q_Bin_25	108759262090909	109370458136364	chr2	2q	3	491	q	146190860926144	0.432639514161029	-0.000833333333333333	N21_2062	2024-05-03
2q_Bin_26	109370458136364	109981654181818	chr2	2q	3	492	q	179527722130833	0.350707463867539	0.0372222222222222	N21_2062	2024-05-03
2q_Bin_27	109981654181818	110592850227273	chr2	2q	4	493	q	184899378386138	0.349601662450747	0.01425	N21_2062	2024-05-03
2q_Bin_28	110592850227273	111204046272727	chr2	2q	4	494	q	165407965148787	0.435084316242105	0.006	N21_2062	2024-05-03
2q_Bin_29	111204046272727	111815242318182	chr2	2q	1	495	q	166690017188204	0.415167378354651	-0.017	N21_2062	2024-02-01
2q_Bin_30	111815242318182	112426438363636	chr2	2q	6	496	q	162906712399575	0.423218987265413	-0.0133333333333333	N21_2062	>5
2q_Bin_31	112426438363636	113037634409091	chr2	2q	8	497	q	147467780346356	0.42574417088086	0.0288333333333333	N21_2062	>5
2q_Bin_32	113037634409091	113648830454545	chr2	2q	8	498	q	196385258673371	0.371930628105432	0.0265555555555556	N21_2062	>5
2q_Bin_33	113648830454545	114260026.5	chr2	2q	3	499	q	163423107151387	0.369533508326623	0.01025	N21_2062	2024-05-03
2q_Bin_34	114260026.5	114871222545455	chr2	2q	1	500	q	184933820270998	0.357775218619585	-0.00425	N21_2062	2024-02-01
2q_Bin_35	114871222545455	115482418590909	chr2	2q	1	501	q	159179983710714	0.31048402772251	0.073	N21_2062	2024-02-01
2q_Bin_36	115482418590909	116093614636364	chr2	2q	0	502	q	166898307510701	0.308776359613995	0.059	N21_2062	0
2q_Bin_41	118538398818182	119149594863636	chr2	2q	2	507	q	214814799934366	0.320643745569589	0.00728571428571428	N21_2062	2024-02-01
2q_Bin_42	119149594863636	119760790909091	chr2	2q	8	508	q	192506001019951	0.320167088707421	0.0378	N21_2062	>5
2q_Bin_43	119760790909091	120371986954545	chr2	2q	4	509	q	172859731910203	0.418607852959627	-0.007	N21_2062	2024-05-03
2q_Bin_44	120371986954545	120983183	chr2	2q	1	510	q	203678096154184	0.348216460546387	-0.0132	N21_2062	2024-02-01
2q_Bin_45	120983183	121594379045455	chr2	2q	2	511	q	225936185801237	0.468801763774807	0.0269090909090909	N21_2062	2024-02-01
2q_Bin_46	121594379045455	122205575090909	chr2	2q	3	512	q	175132346809303	0.505628762277076	0.0314444444444444	N21_2062	2024-05-03
2q_Bin_47	122205575090909	122816771136364	chr2	2q	0	513	q	19305793639304	0.359513712696637	-0.00585714285714286	N21_2062	0
2q_Bin_55	127095143454545	127706339.5	chr2	2q	10	521	q	137752102376554	0.534667750398643	0.048	N21_2062	>5
2q_Bin_56	127706339.5	128317535545455	chr2	2q	5	522	q	136330041734037	0.567435339191847	-0.0013	N21_2062	2024-05-03
2q_Bin_57	128317535545455	128928731590909	chr2	2q	0	523	q	194106860530628	0.477055942665418	0.0265	N21_2062	0
2q_Bin_58	128928731590909	129539927636364	chr2	2q	0	524	q	207777922582636	0.483897015261734	-0.00366666666666667	N21_2062	0
2q_Bin_59	129539927636364	130151123681818	chr2	2q	2	525	q	157157189545157	0.480400985920864	-0.018	N21_2062	2024-02-01
2q_Bin_60	130151123681818	130762319727273	chr2	2q	7	526	q	246300550761957	0.568400832004484	0.0256666666666667	N21_2062	>5
2q_Bin_61	130762319727273	131373515772727	chr2	2q	3	527	q	16356647519487	0.592663134246239	0.00228571428571429	N21_2062	2024-05-03
2q_Bin_62	131373515772727	131984711818182	chr2	2q	4	528	q	242382466396523	0.509908337094563	0.011875	N21_2062	2024-05-03
2q_Bin_63	131984711818182	132595907863636	chr2	2q	1	529	q	186349959492465	0.502814299332887	-0.0105	N21_2062	2024-02-01
2q_Bin_64	132595907863636	133207103909091	chr2	2q	2	530	q	152290436436807	0.615460153886811	0.0255	N21_2062	2024-02-01
2q_Bin_65	133207103909091	133818299954545	chr2	2q	0	531	q	215668301457175	0.533889295137389	0.0665	N21_2062	0
2q_Bin_66	133818299954545	134429496	chr2	2q	1	532	q	149675454764609	0.62956162278674	0.00925	N21_2062	2024-02-01
2q_Bin_67	134429496	135040692045455	chr2	2q	5	533	q	131955541598386	0.643947045739731	-0.0196666666666667	N21_2062	2024-05-03
2q_Bin_68	135040692045455	135651888090909	chr2	2q	3	534	q	192970864989859	0.656255473691499	-0.0146	N21_2062	2024-05-03
2q_Bin_69	135651888090909	136263084136364	chr2	2q	5	535	q	202190430113695	0.649660779155452	-0.02825	N21_2062	2024-05-03
2q_Bin_70	136263084136364	136874280181818	chr2	2q	1	536	q	15643726702485	0.577942464357662	-0.0275	N21_2062	2024-02-01
2q_Bin_71	136874280181818	137485476227273	chr2	2q	0	537	q	179225943325664	0.589459713277803	0.018	N21_2062	0
2q_Bin_72	137485476227273	138096672272727	chr2	2q	1	538	q	140030691737199	0.656964123137189	-0.023	N21_2062	2024-02-01
2q_Bin_74	138707868318182	139319064363636	chr2	2q	0	540	q	170761640500628	0.597604105766145	-0.01975	N21_2062	0
2q_Bin_75	139319064363636	139930260409091	chr2	2q	0	541	q	164911714887922	0.611795133151824	0	N21_2062	0
2q_Bin_79	141763848545455	142375044590909	chr2	2q	0	545	q	235734967857319	0.657101418381965	-0.001	N21_2062	0
2q_Bin_80	142375044590909	142986240636364	chr2	2q	1	546	q	237720234141956	0.654888330810139	0.039	N21_2062	2024-02-01
2q_Bin_82	143597436681818	144208632727273	chr2	2q	1	548	q	248550040471249	0.691224765275186	-0.036	N21_2062	2024-02-01
2q_Bin_83	144208632727273	144819828772727	chr2	2q	3	549	q	234772334679309	0.694626723215072	-0.0475	N21_2062	2024-05-03
2q_Bin_84	144819828772727	145431024818182	chr2	2q	0	550	q	24525027814353	0.633910532054895	-0.006625	N21_2062	0
2q_Bin_85	145431024818182	146042220863636	chr2	2q	0	551	q	148609377523635	0.616965185381565	-0.037	N21_2062	0
2q_Bin_86	146042220863636	146653416909091	chr2	2q	0	552	q	17729471041506	0.606720519167869	-0.062	N21_2062	0
2q_Bin_88	147264612954545	147875809	chr2	2q	1	554	q	129916063964901	0.687864797631431	-0.045	N21_2062	2024-02-01
2q_Bin_89	147875809	148487005045455	chr2	2q	2	555	q	26008479784927	0.659441015981723	-0.048	N21_2062	2024-02-01
2q_Bin_90	148487005045455	149098201090909	chr2	2q	2	556	q	239819281092572	0.659052665827549	-0.0025	N21_2062	2024-02-01
2q_Bin_91	149098201090909	149709397136364	chr2	2q	2	557	q	203634385235327	0.614702314370417	-0.024	N21_2062	2024-02-01
2q_Bin_92	149709397136364	150320593181818	chr2	2q	0	558	q	165082732491802	0.565138588108089	0.015	N21_2062	0
2q_Bin_93	150320593181818	150931789227273	chr2	2q	1	559	q	241388873868934	0.5477352864291	0.0355	N21_2062	2024-02-01
2q_Bin_94	150931789227273	151542985272727	chr2	2q	5	560	q	166360422822089	0.593980947265566	0.017	N21_2062	2024-05-03
2q_Bin_95	151542985272727	152154181318182	chr2	2q	3	561	q	222792671471883	0.567299125046037	-0.00575	N21_2062	2024-05-03
2q_Bin_96	152154181318182	152765377363636	chr2	2q	3	562	q	223615823364337	0.534252036575014	-0.0188	N21_2062	2024-05-03
2q_Bin_97	152765377363636	153376573409091	chr2	2q	0	563	q	179405959595421	0.47444098376354	0.000571428571428571	N21_2062	0
2q_Bin_98	153376573409091	153987769454545	chr2	2q	2	564	q	225396728260588	0.478746764825036	-0.0195	N21_2062	2024-02-01
2q_Bin_99	153987769454545	154598965.5	chr2	2q	0	565	q	224531726050189	0.453999900805842	0.013	N21_2062	0
2q_Bin_101	155210161545455	155821357590909	chr2	2q	0	567	q	234596963229683	0.412303034605439	0.007	N21_2062	0
2q_Bin_104	157043749681818	157654945727273	chr2	2q	4	570	q	228327663744607	0.442053594913237	0.01075	N21_2062	2024-05-03
2q_Bin_105	157654945727273	158266141772727	chr2	2q	3	571	q	217606166882102	0.427898523892815	-0.026	N21_2062	2024-05-03
2q_Bin_106	158266141772727	158877337818182	chr2	2q	2	572	q	168458793672057	0.421044153176451	-0.02175	N21_2062	2024-02-01
2q_Bin_107	158877337818182	159488533863636	chr2	2q	3	573	q	199543141780397	0.384806729066694	0.006	N21_2062	2024-05-03
2q_Bin_108	159488533863636	160099729909091	chr2	2q	4	574	q	17939211644214	0.353503025517802	-0.012	N21_2062	2024-05-03
2q_Bin_109	160099729909091	160710925954545	chr2	2q	1	575	q	187300969806347	0.332425623110825	0.023	N21_2062	2024-02-01
2q_Bin_110	160710925954545	161322122	chr2	2q	2	576	q	197101018176943	0.343258884231493	-0.034875	N21_2062	2024-02-01
2q_Bin_111	161322122	161933318045455	chr2	2q	2	577	q	19464951880259	0.364008455008203	-0.0186666666666667	N21_2062	2024-02-01
2q_Bin_112	161933318045455	162544514090909	chr2	2q	5	578	q	230348334636356	0.358590567003336	-0.0145714285714286	N21_2062	2024-05-03
2q_Bin_113	162544514090909	163155710136364	chr2	2q	0	579	q	224866011877061	0.296657821385256	-0.034	N21_2062	0
2q_Bin_114	163155710136364	163766906181818	chr2	2q	1	580	q	209267508762284	0.368033162039905	-0.0445	N21_2062	2024-02-01
2q_Bin_116	164378102227273	164989298272727	chr2	2q	3	582	q	201919421126949	0.348390275410439	0.017	N21_2062	2024-05-03
2q_Bin_117	164989298272727	165600494318182	chr2	2q	3	583	q	218644738857354	0.34833418389163	-0.022	N21_2062	2024-05-03
2q_Bin_118	165600494318182	166211690363636	chr2	2q	4	584	q	188970529254314	0.37041617919355	-0.0306	N21_2062	2024-05-03
2q_Bin_119	166211690363636	166822886409091	chr2	2q	1	585	q	18101869929449	0.281776303016076	-0.0355	N21_2062	2024-02-01
2q_Bin_120	166822886409091	167434082454545	chr2	2q	1	586	q	195275124657484	0.28294329604785	-0.041	N21_2062	2024-02-01
2q_Bin_121	167434082454545	168045278.5	chr2	2q	2	587	q	165315130384491	0.384020139514123	-0.099	N21_2062	2024-02-01
2q_Bin_122	168045278.5	168656474545455	chr2	2q	1	588	q	16711206873812	0.392769893961279	-0.0315	N21_2062	2024-02-01
2q_Bin_123	168656474545455	169267670590909	chr2	2q	4	589	q	165092582304618	0.372918247418563	-0.048	N21_2062	2024-05-03
2q_Bin_124	169267670590909	169878866636364	chr2	2q	10	590	q	197303509547472	0.354556347828258	0.000428571428571428	N21_2062	>5
2q_Bin_125	169878866636364	170490062681818	chr2	2q	1	591	q	191842258725079	0.329311211056771	-0.000499999999999998	N21_2062	2024-02-01
2q_Bin_126	170490062681818	171101258727273	chr2	2q	6	592	q	208750514426207	0.399993761492249	-0.0245	N21_2062	>5
2q_Bin_127	171101258727273	171712454772727	chr2	2q	4	593	q	194624532447502	0.3891994098853	-0.00416666666666666	N21_2062	2024-05-03
2q_Bin_128	171712454772727	172323650818182	chr2	2q	5	594	q	17283504307501	0.401877664503746	-0.0215	N21_2062	2024-05-03
2q_Bin_129	172323650818182	172934846863636	chr2	2q	4	595	q	168682306742244	0.459064906467864	-0.0188333333333333	N21_2062	2024-05-03
2q_Bin_130	172934846863636	173546042909091	chr2	2q	1	596	q	177064867556855	0.352286776195568	0.0236666666666667	N21_2062	2024-02-01
2q_Bin_131	173546042909091	174157238954545	chr2	2q	2	597	q	196816240721808	0.467909325976936	-0.006125	N21_2062	2024-02-01
2q_Bin_132	174157238954545	174768435	chr2	2q	7	598	q	147198811909409	0.466113445600463	-0.032	N21_2062	>5
2q_Bin_133	174768435	175379631045455	chr2	2q	2	599	q	233984354750955	0.494847969142707	0.015	N21_2062	2024-02-01
2q_Bin_134	175379631045455	175990827090909	chr2	2q	1	600	q	206102722755586	0.496944838934029	-0.0235714285714286	N21_2062	2024-02-01
2q_Bin_135	175990827090909	176602023136364	chr2	2q	13	601	q	156494243660542	0.475672563626874	0.027	N21_2062	>5
2q_Bin_136	176602023136364	177213219181818	chr2	2q	3	602	q	184129326683053	0.461357976546742	0.0568	N21_2062	2024-05-03
2q_Bin_137	177213219181818	177824415227273	chr2	2q	5	603	q	204817090715784	0.446480134001059	-0.024	N21_2062	2024-05-03
2q_Bin_138	177824415227273	178435611272727	chr2	2q	3	604	q	228511236903659	0.422773421682612	-0.0122	N21_2062	2024-05-03
2q_Bin_139	178435611272727	179046807318182	chr2	2q	5	605	q	205254514147694	0.350623330149432	-0.042	N21_2062	2024-05-03
2q_Bin_140	179046807318182	179658003363636	chr2	2q	2	606	q	210457915550648	0.370709375959189	-0.0231666666666667	N21_2062	2024-02-01
2q_Bin_141	179658003363636	180269199409091	chr2	2q	1	607	q	216475835642526	0.335538509329627	-0.0165	N21_2062	2024-02-01
2q_Bin_142	180269199409091	180880395454545	chr2	2q	0	608	q	160268034312128	0.335121139724336	-0.0085	N21_2062	0
2q_Bin_143	180880395454545	181491591.5	chr2	2q	2	609	q	224396006383229	0.353762084555858	-0.025	N21_2062	2024-02-01
2q_Bin_144	181491591.5	182102787545455	chr2	2q	4	610	q	213138757731809	0.325130126514848	-0.06	N21_2062	2024-05-03
2q_Bin_145	182102787545455	182713983590909	chr2	2q	1	611	q	227581875789303	0.354654698937493	-0.019	N21_2062	2024-02-01
2q_Bin_146	182713983590909	183325179636364	chr2	2q	5	612	q	203613666122364	0.332925396937531	-0.016	N21_2062	2024-05-03
2q_Bin_147	183325179636364	183936375681818	chr2	2q	0	613	q	204321777619377	0.292033193372779	0.0015	N21_2062	0
2q_Bin_148	183936375681818	184547571727273	chr2	2q	0	614	q	19644169499418	0.287061259384762	0.00933333333333333	N21_2062	0
2q_Bin_150	185158767772727	185769963818182	chr2	2q	0	616	q	223070435539085	0.284674465089849	0.012	N21_2062	0
2q_Bin_152	186381159863636	186992355909091	chr2	2q	3	618	q	195377502085073	0.301083398049382	-0.134	N21_2062	2024-05-03
2q_Bin_153	186992355909091	187603551954545	chr2	2q	2	619	q	211237920203544	0.360374435923503	0.015	N21_2062	2024-02-01
2q_Bin_154	187603551954545	188214748	chr2	2q	0	620	q	227123998304437	0.305011006316438	-0.019	N21_2062	0
2q_Bin_155	188214748	188825944045455	chr2	2q	1	621	q	183124911712029	0.366697631522886	-0.01	N21_2062	2024-02-01
2q_Bin_156	188825944045455	189437140090909	chr2	2q	2	622	q	1733126002338	0.372468073513648	-0.001	N21_2062	2024-02-01
2q_Bin_157	189437140090909	190048336136364	chr2	2q	9	623	q	240585785688735	0.38182058334888	-0.0556666666666667	N21_2062	>5
2q_Bin_158	190048336136364	190659532181818	chr2	2q	6	624	q	238608917924981	0.421925227319711	-0.0004	N21_2062	>5
2q_Bin_159	190659532181818	191270728227273	chr2	2q	4	625	q	217936877857274	0.453630606660462	0.028	N21_2062	2024-05-03
2q_Bin_160	191270728227273	191881924272727	chr2	2q	1	626	q	193048920525343	0.492643535181525	-0.0442857142857143	N21_2062	2024-02-01
2q_Bin_161	191881924272727	192493120318182	chr2	2q	1	627	q	215117529102213	0.551373431507812	-0.0188	N21_2062	2024-02-01
2q_Bin_162	192493120318182	193104316363636	chr2	2q	0	628	q	218923974123439	0.380141008330631	-0.0184	N21_2062	0
2q_Bin_168	196160296590909	196771492636364	chr2	2q	3	634	q	212731814656239	0.603769800751522	-0.00866666666666666	N21_2062	2024-05-03
2q_Bin_169	196771492636364	197382688681818	chr2	2q	3	635	q	24516058048868	0.673080094572139	-0.015	N21_2062	2024-05-03
2q_Bin_170	197382688681818	197993884727273	chr2	2q	8	636	q	253509943254431	0.665233175064416	0.002	N21_2062	>5
2q_Bin_171	197993884727273	198605080772727	chr2	2q	0	637	q	191773306385579	0.430168517505672	0.0101428571428571	N21_2062	0
2q_Bin_172	198605080772727	199216276818182	chr2	2q	0	638	q	192530758918097	0.442041308205939	-0.0323333333333333	N21_2062	0
2q_Bin_174	199827472863636	200438668909091	chr2	2q	4	640	q	291630599121258	0.647863127431511	-0.0323333333333333	N21_2062	2024-05-03
2q_Bin_175	200438668909091	201049864954545	chr2	2q	9	641	q	285602171100127	0.590636819619485	0.05325	N21_2062	>5
2q_Bin_176	201049864954545	201661061	chr2	2q	9	642	q	17914000087054	0.579712872208717	-0.0175714285714286	N21_2062	>5
2q_Bin_177	201661061	202272257045455	chr2	2q	6	643	q	174248719074043	0.575178395018478	0.0142222222222222	N21_2062	>5
2q_Bin_178	202272257045455	202883453090909	chr2	2q	4	644	q	257568979459707	0.57488310292174	-0.00122222222222222	N21_2062	2024-05-03
2q_Bin_179	202883453090909	203494649136364	chr2	2q	5	645	q	216774267385624	0.585386071152671	-0.003	N21_2062	2024-05-03
2q_Bin_180	203494649136364	204105845181818	chr2	2q	3	646	q	237140375568785	0.443804303367155	0.0102	N21_2062	2024-05-03
2q_Bin_181	204105845181818	204717041227273	chr2	2q	1	647	q	210854410866772	0.65692932460708	-0.0181428571428571	N21_2062	2024-02-01
2q_Bin_182	204717041227273	205328237272727	chr2	2q	0	648	q	209718517575129	0.457671051706375	-0.0276666666666667	N21_2062	0
2q_Bin_184	205939433318182	206550629363636	chr2	2q	1	650	q	253911512360616	0.654685740857433	-0.0426666666666667	N21_2062	2024-02-01
2q_Bin_185	206550629363636	207161825409091	chr2	2q	4	651	q	203586262058469	0.654141859220721	0.0355	N21_2062	2024-05-03
2q_Bin_186	207161825409091	207773021454545	chr2	2q	4	652	q	24236393724512	0.636620624071695	-0.0464	N21_2062	2024-05-03
2q_Bin_187	207773021454545	208384217.5	chr2	2q	9	653	q	1726071168032	0.630048316209968	-0.0125	N21_2062	>5
2q_Bin_188	208384217.5	208995413545455	chr2	2q	0	654	q	210616420193851	0.53252521100784	0.00111111111111111	N21_2062	0
2q_Bin_189	208995413545455	209606609590909	chr2	2q	1	655	q	255474754897328	0.669868171784959	0.009	N21_2062	2024-02-01
2q_Bin_191	210217805636364	210829001681818	chr2	2q	2	657	q	191835074591007	0.65448653332393	-0.0334	N21_2062	2024-02-01
2q_Bin_192	210829001681818	211440197727273	chr2	2q	1	658	q	249828319876121	0.626552856558805	0.0174	N21_2062	2024-02-01
2q_Bin_193	211440197727273	212051393772727	chr2	2q	0	659	q	239117506498947	0.564898988077056	-0.016	N21_2062	0
2q_Bin_196	213273785863636	213884981909091	chr2	2q	1	662	q	24333795651039	0.659769667996008	-0.0376666666666667	N21_2062	2024-02-01
2q_Bin_197	213884981909091	214496177954545	chr2	2q	1	663	q	154823869631815	0.536996982043643	0.029	N21_2062	2024-02-01
2q_Bin_199	215107374	215718570045455	chr2	2q	3	665	q	154953588891379	0.688085508690223	0.00533333333333333	N21_2062	2024-05-03
2q_Bin_200	215718570045455	216329766090909	chr2	2q	5	666	q	161457695041597	0.722011307284756	-0.02975	N21_2062	2024-05-03
2q_Bin_201	216329766090909	216940962136364	chr2	2q	4	667	q	144404375281051	0.801474089018777	-0.052	N21_2062	2024-05-03
2q_Bin_202	216940962136364	217552158181818	chr2	2q	1	668	q	223622232944908	0.446445235675804	0.00611111111111111	N21_2062	2024-02-01
2q_Bin_203	217552158181818	218163354227273	chr2	2q	4	669	q	227023925244959	0.849972689859822	-0.0238333333333333	N21_2062	2024-05-03
2q_Bin_204	218163354227273	218774550272727	chr2	2q	17	670	q	226614974010333	0.746699637073101	0.00933333333333333	N21_2062	>5
2q_Bin_205	218774550272727	219385746318182	chr2	2q	21	671	q	177507486075583	0.672665221554875	0.0204	N21_2062	>5
2q_Bin_206	219385746318182	219996942363636	chr2	2q	10	672	q	202793255978527	0.591993671317582	0.0116363636363636	N21_2062	>5
2q_Bin_207	219996942363636	220608138409091	chr2	2q	0	673	q	156960702863766	0.426477524464784	-0.0018	N21_2062	0
2q_Bin_208	220608138409091	221219334454545	chr2	2q	0	674	q	227506800052309	0.410070266287196	-0.062	N21_2062	0
2q_Bin_210	221830530.5	222441726545455	chr2	2q	3	676	q	18440513739815	0.605962709655846	-0.0485	N21_2062	2024-05-03
2q_Bin_211	222441726545455	223052922590909	chr2	2q	3	677	q	245332101627569	0.587814605980358	-0.042	N21_2062	2024-05-03
2q_Bin_212	223052922590909	223664118636364	chr2	2q	1	678	q	173561651960927	0.594127476027222	0.00325	N21_2062	2024-02-01
2q_Bin_213	223664118636364	224275314681818	chr2	2q	4	679	q	246486285244391	0.535314972024759	-0.0673333333333333	N21_2062	2024-05-03
2q_Bin_214	224275314681818	224886510727273	chr2	2q	3	680	q	242056417555118	0.520599513718569	0.012	N21_2062	2024-05-03
2q_Bin_215	224886510727273	225497706772727	chr2	2q	0	681	q	202647309099375	0.429801963236505	-0.0288333333333333	N21_2062	0
2q_Bin_216	225497706772727	226108902818182	chr2	2q	0	682	q	221946933206972	0.435396499415006	-0.05975	N21_2062	0
2q_Bin_217	226108902818182	226720098863636	chr2	2q	0	683	q	219381346787846	0.447582858962432	-0.035	N21_2062	0
2q_Bin_218	226720098863636	227331294909091	chr2	2q	5	684	q	208191395276308	0.512145506400913	0.032	N21_2062	2024-05-03
2q_Bin_219	227331294909091	227942490954545	chr2	2q	4	685	q	240859623442066	0.535791525942993	-0.0384	N21_2062	2024-05-03
2q_Bin_220	227942490954545	228553687	chr2	2q	1	686	q	15582641116021	0.539347432410733	-0.0421666666666667	N21_2062	2024-02-01
2q_Bin_221	228553687	229164883045455	chr2	2q	1	687	q	213243061686607	0.536149514973144	-0.0315	N21_2062	2024-02-01
2q_Bin_223	229776079090909	230387275136364	chr2	2q	5	689	q	238769241289152	0.484000435144848	-0.0635	N21_2062	2024-05-03
2q_Bin_224	230387275136364	230998471181818	chr2	2q	6	690	q	166166678738745	0.493936975361929	0.00171428571428571	N21_2062	>5
2q_Bin_225	230998471181818	231609667227273	chr2	2q	8	691	q	199525038357007	0.525928021449455	0.013	N21_2062	>5
2q_Bin_226	231609667227273	232220863272727	chr2	2q	5	692	q	158538882656556	0.550572054662577	-0.0113333333333333	N21_2062	2024-05-03
2q_Bin_227	232220863272727	232832059318182	chr2	2q	8	693	q	18739303324634	0.612656193743273	-0.000111111111111112	N21_2062	>5
2q_Bin_228	232832059318182	233443255363636	chr2	2q	1	694	q	215221480975844	0.657615306773731	0.00816666666666667	N21_2062	2024-02-01
2q_Bin_229	233443255363636	234054451409091	chr2	2q	3	695	q	215534669008134	0.65226421804161	-0.0128	N21_2062	2024-05-03
2q_Bin_230	234054451409091	234665647454545	chr2	2q	1	696	q	262404673044683	0.656048590666198	-0.0297142857142857	N21_2062	2024-02-01
2q_Bin_231	234665647454545	235276843.5	chr2	2q	2	697	q	200592657588949	0.662566868717407	-0.019	N21_2062	2024-02-01
2q_Bin_232	235276843.5	235888039545455	chr2	2q	1	698	q	174424501609366	0.685381155750114	0.0154285714285714	N21_2062	2024-02-01
2q_Bin_233	235888039545455	236499235590909	chr2	2q	2	699	q	163270707860164	0.548068308469649	-0.0374285714285714	N21_2062	2024-02-01
2q_Bin_234	236499235590909	237110431636364	chr2	2q	2	700	q	260975130554011	0.695515272595046	-0.0365	N21_2062	2024-02-01
2q_Bin_235	237110431636364	237721627681818	chr2	2q	4	701	q	251441886432218	0.531994381063354	-0.018	N21_2062	2024-05-03
2q_Bin_236	237721627681818	238332823727273	chr2	2q	11	702	q	277114808841026	0.728408437913428	-0.0504285714285714	N21_2062	>5
2q_Bin_237	238332823727273	238944019772727	chr2	2q	2	703	q	173132219210606	0.800334896955179	-0.0111818181818182	N21_2062	2024-02-01
2q_Bin_238	238944019772727	239555215818182	chr2	2q	1	704	q	143239251154781	0.800782207441767	-0.0102727272727273	N21_2062	2024-02-01
2q_Bin_239	239555215818182	240166411863636	chr2	2q	2	705	q	229440211896556	0.815366471581523	-0.007	N21_2062	2024-02-01
2q_Bin_240	240166411863636	240777607909091	chr2	2q	7	706	q	179873564788757	0.865390417498541	0.0043	N21_2062	>5
2q_Bin_241	240777607909091	241388803954545	chr2	2q	8	707	q	103115323953868	104987565474407	-0.0124444444444444	N21_2062	>5
2q_Bin_242	241388803954545	2.42e+08	chr2	2q	8	708	q	198587999488701	13363325934291	-0.00136363636363636	N21_2062	>5
2q_Bin_243	2.42e+08	242193529	chr2	2q	0	709	q	177792737400885	0.470044711780558	-0.028	N21_2062	0
3p_Bin_1	0	1000000	chr3	3p	2	710	p	214301029812232	132804432815867	-0.031	N21_2062	2024-02-01
3p_Bin_3	2000000	3000000	chr3	3p	1	712	p	16518913835004	0.405964917645698	-0.03375	N21_2062	2024-02-01
3p_Bin_4	3000000	4000000	chr3	3p	5	713	p	139425135856745	119086136632738	0.0218	N21_2062	2024-05-03
3p_Bin_5	4000000	5000000	chr3	3p	5	714	p	0.812202299883893	114177635262519	0.00425	N21_2062	2024-05-03
3p_Bin_6	5000000	6000000	chr3	3p	2	715	p	200474637807719	108480142931325	0.043	N21_2062	2024-02-01
3p_Bin_7	6000000	7000000	chr3	3p	1	716	p	17924339755264	0.398400161138802	-0.0195	N21_2062	2024-02-01
3p_Bin_9	8000000	9000000	chr3	3p	6	718	p	194261177380344	104155248123622	-0.00366666666666667	N21_2062	>5
3p_Bin_10	9000000	10000000	chr3	3p	22	719	p	250651747286887	0.811312792794107	0.0147333333333333	N21_2062	>5
3p_Bin_11	10000000	1.1e+07	chr3	3p	13	720	p	147961955551235	0.664261375142689	0.0030625	N21_2062	>5
3p_Bin_12	1.1e+07	1.2e+07	chr3	3p	4	721	p	149196786544373	0.622765917879362	0.012	N21_2062	2024-05-03
3p_Bin_13	1.2e+07	1.3e+07	chr3	3p	10	722	p	182311366984015	0.573973381464773	0.00471428571428571	N21_2062	>5
3p_Bin_14	1.3e+07	1.4e+07	chr3	3p	6	723	p	252268629584748	0.622022106699446	0.0205555555555556	N21_2062	>5
3p_Bin_15	1.4e+07	1.5e+07	chr3	3p	10	724	p	208384439569867	0.6196652570226	0.025	N21_2062	>5
3p_Bin_16	1.5e+07	1.6e+07	chr3	3p	12	725	p	188425132778859	0.620381355465806	-0.0242142857142857	N21_2062	>5
3p_Bin_17	1.6e+07	1.7e+07	chr3	3p	5	726	p	250681761804741	0.578245074963068	-0.0195	N21_2062	2024-05-03
3p_Bin_18	1.7e+07	1.8e+07	chr3	3p	1	727	p	257308921651684	0.570418161842923	-0.0471666666666667	N21_2062	2024-02-01
3p_Bin_19	1.8e+07	1.9e+07	chr3	3p	1	728	p	267584661093463	0.566603345304543	-0.0094	N21_2062	2024-02-01
3p_Bin_20	1.9e+07	20000000	chr3	3p	4	729	p	199070496067171	0.491584223269885	0.00533333333333333	N21_2062	2024-05-03
3p_Bin_21	20000000	2.1e+07	chr3	3p	2	730	p	221908284115964	0.47882306425176	-0.0075	N21_2062	2024-02-01
3p_Bin_22	2.1e+07	2.2e+07	chr3	3p	1	731	p	182061515433766	0.386230739036924	0.0515	N21_2062	2024-02-01
3p_Bin_23	2.2e+07	2.3e+07	chr3	3p	0	732	p	190233895060104	0.380384101069575	0.023	N21_2062	0
3p_Bin_24	2.3e+07	2.4e+07	chr3	3p	6	733	p	175365034423987	0.469342346285477	0.002	N21_2062	>5
3p_Bin_25	2.4e+07	2.5e+07	chr3	3p	1	734	p	237491933902033	0.514807282553675	-0.0258333333333333	N21_2062	2024-02-01
3p_Bin_26	2.5e+07	2.6e+07	chr3	3p	4	735	p	253272585733286	0.512812621901275	-0.0296666666666667	N21_2062	2024-05-03
3p_Bin_27	2.6e+07	2.7e+07	chr3	3p	1	736	p	230872328818414	0.526237433011937	-0.022	N21_2062	2024-02-01
3p_Bin_28	2.7e+07	2.8e+07	chr3	3p	3	737	p	198992904817295	0.518166965223793	0.0113333333333333	N21_2062	2024-05-03
3p_Bin_29	2.8e+07	2.9e+07	chr3	3p	4	738	p	17331645128755	0.468588535028889	0.00925	N21_2062	2024-05-03
3p_Bin_30	2.9e+07	30000000	chr3	3p	1	739	p	19421816312567	0.308391066100083	0.03	N21_2062	2024-02-01
3p_Bin_31	30000000	3.1e+07	chr3	3p	1	740	p	172588816830295	0.478183039674948	0.0138333333333333	N21_2062	2024-02-01
3p_Bin_32	3.1e+07	3.2e+07	chr3	3p	3	741	p	250606660404601	0.449495295749677	-0.01	N21_2062	2024-05-03
3p_Bin_33	3.2e+07	3.3e+07	chr3	3p	8	742	p	214483225798956	0.392764004315669	0.0153333333333333	N21_2062	>5
3p_Bin_34	3.3e+07	3.4e+07	chr3	3p	7	743	p	243373331829559	0.358221318423932	-0.0103333333333333	N21_2062	>5
3p_Bin_35	3.4e+07	3.5e+07	chr3	3p	0	744	p	204606162760125	0.2675270763824	-0.032	N21_2062	0
3p_Bin_36	3.5e+07	3.6e+07	chr3	3p	1	745	p	189072961231927	0.396528861256263	-0.028	N21_2062	2024-02-01
3p_Bin_37	3.6e+07	3.7e+07	chr3	3p	5	746	p	201608462413462	0.366728463895088	0.0158	N21_2062	2024-05-03
3p_Bin_38	3.7e+07	3.8e+07	chr3	3p	5	747	p	216715817556893	0.344939421509235	0.0005	N21_2062	2024-05-03
3p_Bin_39	3.8e+07	3.9e+07	chr3	3p	12	748	p	175569093133768	0.43682214885465	0.0330833333333333	N21_2062	>5
3p_Bin_40	3.9e+07	40000000	chr3	3p	10	749	p	180290251226646	0.550981781194369	-0.00145454545454545	N21_2062	>5
3p_Bin_41	40000000	4.1e+07	chr3	3p	7	750	p	239134683026372	0.564352482128044	0.00675	N21_2062	>5
3p_Bin_42	4.1e+07	4.2e+07	chr3	3p	2	751	p	155754380099384	0.586348174756443	-0.0366	N21_2062	2024-02-01
3p_Bin_43	4.2e+07	4.3e+07	chr3	3p	17	752	p	197209575846596	0.573190391695186	-0.000588235294117648	N21_2062	>5
3p_Bin_44	4.3e+07	4.4e+07	chr3	3p	5	753	p	269304302191382	0.596818124829555	-0.0112	N21_2062	2024-05-03
3p_Bin_45	4.4e+07	4.5e+07	chr3	3p	2	754	p	181895944102892	0.672654019567463	0.0122142857142857	N21_2062	2024-02-01
3p_Bin_46	4.5e+07	4.6e+07	chr3	3p	10	755	p	27460054952858	0.675089612864783	0.002625	N21_2062	>5
3p_Bin_47	4.6e+07	4.7e+07	chr3	3p	14	756	p	158956752536801	0.772674211503077	-0.0125625	N21_2062	>5
3p_Bin_48	4.7e+07	4.8e+07	chr3	3p	11	757	p	218827711835934	0.958623907598216	-0.0342142857142857	N21_2062	>5
3p_Bin_49	4.8e+07	4.9e+07	chr3	3p	25	758	p	191390244174772	118125908554255	-0.0173333333333333	N21_2062	>5
3p_Bin_50	4.9e+07	50000000	chr3	3p	31	759	p	177217041740222	104296210246524	-0.00152941176470588	N21_2062	>5
3p_Bin_51	50000000	5.1e+07	chr3	3p	26	760	p	189399575528421	0.840171289945458	0.0244166666666667	N21_2062	>5
3p_Bin_52	5.1e+07	5.2e+07	chr3	3p	16	761	p	184832617551524	0.744638005693229	-0.0173333333333333	N21_2062	>5
3p_Bin_53	5.2e+07	5.3e+07	chr3	3p	28	762	p	240122805184432	0.711234524453599	0.010375	N21_2062	>5
3p_Bin_54	5.3e+07	5.4e+07	chr3	3p	9	763	p	226257120484413	0.691962706835447	0.0131428571428571	N21_2062	>5
3p_Bin_55	5.4e+07	5.5e+07	chr3	3p	1	764	p	224058967458274	0.730047693601853	-0.0256666666666667	N21_2062	2024-02-01
3p_Bin_56	5.5e+07	5.6e+07	chr3	3p	3	765	p	163584852121171	0.767029729734768	0.000285714285714285	N21_2062	2024-05-03
3p_Bin_57	5.6e+07	5.7e+07	chr3	3p	3	766	p	254681247562101	0.781982069609176	-0.005	N21_2062	2024-05-03
3p_Bin_58	5.7e+07	5.8e+07	chr3	3p	10	767	p	240062792747493	0.773455325001371	-0.00575	N21_2062	>5
3p_Bin_59	5.8e+07	5.9e+07	chr3	3p	12	768	p	263183816167875	0.69899829115565	0.00457142857142857	N21_2062	>5
3p_Bin_60	5.9e+07	60000000	chr3	3p	1	769	p	217037344985552	0.658608214158556	-0.0268	N21_2062	2024-02-01
3p_Bin_61	60000000	6.1e+07	chr3	3p	0	770	p	181705380055688	0.39592419413807	-0.091	N21_2062	0
3p_Bin_62	6.1e+07	6.2e+07	chr3	3p	1	771	p	141783058624663	0.641421114487378	0.007	N21_2062	2024-02-01
3p_Bin_63	6.2e+07	6.3e+07	chr3	3p	4	772	p	177212168199548	0.629487098037391	-0.01325	N21_2062	2024-05-03
3p_Bin_64	6.3e+07	6.4e+07	chr3	3p	4	773	p	154154444178106	0.559345062930391	-0.0128571428571429	N21_2062	2024-05-03
3p_Bin_65	6.4e+07	6.5e+07	chr3	3p	5	774	p	22849559873869	0.505063333316655	0.00841666666666667	N21_2062	2024-05-03
3p_Bin_66	6.5e+07	6.6e+07	chr3	3p	0	775	p	175425900968097	0.37667308803686	-0.0252857142857143	N21_2062	0
3p_Bin_67	6.6e+07	6.7e+07	chr3	3p	1	776	p	189068958719321	0.372600740287658	0.000222222222222222	N21_2062	2024-02-01
3p_Bin_68	6.7e+07	6.8e+07	chr3	3p	2	777	p	226309086190194	0.47150605256323	-0.0065	N21_2062	2024-02-01
3p_Bin_69	6.8e+07	6.9e+07	chr3	3p	3	778	p	168216689097317	0.470551914115697	-0.043	N21_2062	2024-05-03
3p_Bin_70	6.9e+07	70000000	chr3	3p	6	779	p	176036711092527	0.355642701142663	0.0180909090909091	N21_2062	>5
3p_Bin_71	70000000	7.1e+07	chr3	3p	1	780	p	203397100524289	0.331758106532639	-0.0495	N21_2062	2024-02-01
3p_Bin_72	7.1e+07	7.2e+07	chr3	3p	3	781	p	219976007210127	0.3467751743863	-0.0268571428571429	N21_2062	2024-05-03
3p_Bin_73	7.2e+07	7.3e+07	chr3	3p	5	782	p	227817715064625	0.311608875409597	0.0186666666666667	N21_2062	2024-05-03
3p_Bin_74	7.3e+07	7.4e+07	chr3	3p	2	783	p	19181996232172	0.305622520266805	-0.020875	N21_2062	2024-02-01
3p_Bin_75	7.4e+07	7.5e+07	chr3	3p	1	784	p	185439452550642	0.295873510740175	-0.062	N21_2062	2024-02-01
3p_Bin_76	7.5e+07	7.6e+07	chr3	3p	4	785	p	194229815911645	0.282227571942384	0.0574	N21_2062	2024-05-03
3p_Bin_77	7.6e+07	7.7e+07	chr3	3p	0	786	p	217760774215253	0.287001586612557	0.005	N21_2062	0
3p_Bin_78	7.7e+07	7.8e+07	chr3	3p	0	787	p	210892526638999	0.281029392438716	0.0236666666666667	N21_2062	0
3p_Bin_79	7.8e+07	7.9e+07	chr3	3p	1	788	p	185294277715326	0.277633606605305	-0.0416666666666667	N21_2062	2024-02-01
3p_Bin_80	7.9e+07	80000000	chr3	3p	0	789	p	186092928309026	0.257437330755892	0.0326666666666667	N21_2062	0
3p_Bin_82	8.1e+07	8.2e+07	chr3	3p	1	791	p	19297565672008	0.28395016545233	-0.0075	N21_2062	2024-02-01
3p_Bin_86	8.5e+07	8.6e+07	chr3	3p	0	795	p	219695818827967	0.246892961654747	0.0285	N21_2062	0
3p_Bin_88	8.7e+07	8.8e+07	chr3	3p	2	797	p	191617524932839	0.27961850219767	0.00825	N21_2062	2024-02-01
3p_Bin_89	8.8e+07	8.9e+07	chr3	3p	3	798	p	229465677746608	0.272587290191133	0.0243333333333333	N21_2062	2024-05-03
3p_Bin_90	8.9e+07	90000000	chr3	3p	1	799	p	215568742339414	0.241564760586037	0.014	N21_2062	2024-02-01
3q_Bin_1	93655574	941825660505051	chr3	3q	4	802	q	190403057461274	0.19312497043909	0.098	N21_2062	2024-05-03
3q_Bin_6	962905342525253	968175263030303	chr3	3q	2	807	q	20183770011721	0.184617199624123	0.121	N21_2062	2024-02-01
3q_Bin_8	973445183535354	978715104040404	chr3	3q	2	809	q	219183481200236	0.182037720179619	0.0156666666666667	N21_2062	2024-02-01
3q_Bin_9	978715104040404	983985024545455	chr3	3q	0	810	q	217445147299825	0.139848049721762	-0.013	N21_2062	0
3q_Bin_10	983985024545455	989254945050505	chr3	3q	5	811	q	203115844547471	0.172980656093392	0.0416666666666667	N21_2062	2024-05-03
3q_Bin_11	989254945050505	994524865555556	chr3	3q	1	812	q	213545979044887	0.142448412483068	-0.0496666666666667	N21_2062	2024-02-01
3q_Bin_12	994524865555556	999794786060606	chr3	3q	3	813	q	220485163102554	0.161924517681828	-0.0343333333333333	N21_2062	2024-05-03
3q_Bin_13	999794786060606	100506470656566	chr3	3q	5	814	q	193571842415129	0.184502916761068	0.0338333333333333	N21_2062	2024-05-03
3q_Bin_14	100506470656566	101033462707071	chr3	3q	3	815	q	205617436616967	0.194596732979593	-0.022	N21_2062	2024-05-03
3q_Bin_15	101033462707071	101560454757576	chr3	3q	2	816	q	208355544512726	0.20442238836867	0.0471666666666667	N21_2062	2024-02-01
3q_Bin_16	101560454757576	102087446808081	chr3	3q	8	817	q	225495425276785	0.211240340230717	-0.02	N21_2062	>5
3q_Bin_17	102087446808081	102614438858586	chr3	3q	0	818	q	2166973631857	0.15220268067215	0.045	N21_2062	0
3q_Bin_22	104722407060606	105249399111111	chr3	3q	0	823	q	230093008638745	0.178623146286705	0.025	N21_2062	0
3q_Bin_23	105249399111111	105776391161616	chr3	3q	2	824	q	206212879274337	0.237815055569183	0.0155	N21_2062	2024-02-01
3q_Bin_24	105776391161616	106303383212121	chr3	3q	0	825	q	205476799855318	0.216613590208166	-0.063	N21_2062	0
3q_Bin_25	106303383212121	106830375262626	chr3	3q	0	826	q	237524087770597	0.238801819710033	-0.039	N21_2062	0
3q_Bin_26	106830375262626	107357367313131	chr3	3q	2	827	q	197570180176618	0.260700650771823	0.0136666666666667	N21_2062	2024-02-01
3q_Bin_27	107357367313131	107884359363636	chr3	3q	2	828	q	206352260851301	0.300992288025032	-0.0044	N21_2062	2024-02-01
3q_Bin_28	107884359363636	108411351414141	chr3	3q	3	829	q	238030858942079	0.295444605901112	-0.0166	N21_2062	2024-05-03
3q_Bin_29	108411351414141	108938343464646	chr3	3q	2	830	q	225084146066376	0.307502997108939	-0.0525	N21_2062	2024-02-01
3q_Bin_30	108938343464646	109465335515152	chr3	3q	2	831	q	243093104920016	0.315708960933966	0.003	N21_2062	2024-02-01
3q_Bin_33	110519319616162	111046311666667	chr3	3q	0	834	q	192520076957062	0.32764044132556	-0.0035	N21_2062	0
3q_Bin_34	111046311666667	111573303717172	chr3	3q	2	835	q	239744355996853	0.314027783925557	0.0164	N21_2062	2024-02-01
3q_Bin_35	111573303717172	112100295767677	chr3	3q	6	836	q	225340935318607	0.347857304532564	0.00885714285714286	N21_2062	>5
3q_Bin_36	112100295767677	112627287818182	chr3	3q	6	837	q	212534685619154	0.41543143155566	0.025	N21_2062	>5
3q_Bin_37	112627287818182	113154279868687	chr3	3q	3	838	q	217787610093296	0.460217744665738	0.00516666666666667	N21_2062	2024-05-03
3q_Bin_38	113154279868687	113681271919192	chr3	3q	5	839	q	218279480604265	0.481772320565281	0.0335714285714286	N21_2062	2024-05-03
3q_Bin_39	113681271919192	114208263969697	chr3	3q	6	840	q	232133707883797	0.510375398982624	-0.0155	N21_2062	>5
3q_Bin_40	114208263969697	114735256020202	chr3	3q	3	841	q	231885871226067	0.534842650035293	-0.0105	N21_2062	2024-05-03
3q_Bin_41	114735256020202	115262248070707	chr3	3q	0	842	q	189599639357453	0.418261480710656	0.0495	N21_2062	0
3q_Bin_42	115262248070707	115789240121212	chr3	3q	1	843	q	207032645505372	0.541363768305699	-0.0203333333333333	N21_2062	2024-02-01
3q_Bin_43	115789240121212	116316232171717	chr3	3q	1	844	q	187546444076763	0.553773714197078	0.038	N21_2062	2024-02-01
3q_Bin_44	116316232171717	116843224222222	chr3	3q	1	845	q	234303112357177	0.402360240906416	0.006	N21_2062	2024-02-01
3q_Bin_45	116843224222222	117370216272727	chr3	3q	0	846	q	254175805557225	0.415774806449729	0.02	N21_2062	0
3q_Bin_46	117370216272727	117897208323232	chr3	3q	0	847	q	184241595220481	0.41094114036208	0.02	N21_2062	0
3q_Bin_48	118424200373737	118951192424242	chr3	3q	1	849	q	214628477690557	0.602496807496364	-0.0045	N21_2062	2024-02-01
3q_Bin_49	118951192424242	119478184474747	chr3	3q	4	850	q	225672853123112	0.609558242257871	0.02175	N21_2062	2024-05-03
3q_Bin_50	119478184474747	120005176525253	chr3	3q	9	851	q	179332201135961	0.63684915325249	0.0355	N21_2062	>5
3q_Bin_51	120005176525253	120532168575758	chr3	3q	3	852	q	209197666558347	0.624114766559523	0.0271666666666667	N21_2062	2024-05-03
3q_Bin_53	121059160626263	121586152676768	chr3	3q	1	854	q	20608494964304	0.36806424055076	0.004	N21_2062	2024-02-01
3q_Bin_54	121586152676768	122113144727273	chr3	3q	7	855	q	199852527598383	0.543727683757402	-0.01	N21_2062	>5
3q_Bin_55	122113144727273	122640136777778	chr3	3q	9	856	q	181287491270284	0.498167681336622	0.0438333333333333	N21_2062	>5
3q_Bin_56	122640136777778	123167128828283	chr3	3q	5	857	q	244148449773808	0.443267089656016	0.017125	N21_2062	2024-05-03
3q_Bin_57	123167128828283	123694120878788	chr3	3q	5	858	q	242426956000008	0.427267199401069	0.00614285714285714	N21_2062	2024-05-03
3q_Bin_58	123694120878788	124221112929293	chr3	3q	3	859	q	212745350247482	0.44839017973646	-0.04875	N21_2062	2024-05-03
3q_Bin_59	124221112929293	124748104979798	chr3	3q	1	860	q	252636825862155	0.447845343315714	-0.025375	N21_2062	2024-02-01
3q_Bin_60	124748104979798	125275097030303	chr3	3q	5	861	q	245587944094241	0.443584293157967	0.0025	N21_2062	2024-05-03
3q_Bin_61	125275097030303	125802089080808	chr3	3q	2	862	q	202806377946019	0.459620078042443	0.026	N21_2062	2024-02-01
3q_Bin_62	125802089080808	126329081131313	chr3	3q	6	863	q	186995190982676	0.455062200496721	0.00144444444444444	N21_2062	>5
3q_Bin_63	126329081131313	126856073181818	chr3	3q	7	864	q	226632568446106	0.416305476892857	-0.00114285714285714	N21_2062	>5
3q_Bin_64	126856073181818	127383065232323	chr3	3q	1	865	q	258312865585625	0.443613124404693	-0.0168571428571429	N21_2062	2024-02-01
3q_Bin_65	127383065232323	127910057282828	chr3	3q	5	866	q	242304479399659	0.456706408134171	-0.0171111111111111	N21_2062	2024-05-03
3q_Bin_66	127910057282828	128437049333333	chr3	3q	4	867	q	258345407905736	0.450906845841778	0.0311428571428571	N21_2062	2024-05-03
3q_Bin_67	128437049333333	128964041383838	chr3	3q	5	868	q	200811473806672	0.444725110578377	0.0289	N21_2062	2024-05-03
3q_Bin_68	128964041383838	129491033434343	chr3	3q	10	869	q	198075402058536	0.524727685779284	0.018	N21_2062	>5
3q_Bin_69	129491033434343	130018025484848	chr3	3q	6	870	q	21426945053708	0.576184301368942	0.0215	N21_2062	>5
3q_Bin_70	130018025484848	130545017535354	chr3	3q	1	871	q	193743034677294	0.299573893221696	-0.04125	N21_2062	2024-02-01
3q_Bin_71	130545017535354	131072009585859	chr3	3q	5	872	q	198653157668634	0.574501700235319	0.0193333333333333	N21_2062	2024-05-03
3q_Bin_72	131072009585859	131599001636364	chr3	3q	3	873	q	188480050499881	0.512795810518223	0.034	N21_2062	2024-05-03
3q_Bin_73	131599001636364	132125993686869	chr3	3q	0	874	q	229661729526494	0.305571959710714	-0.016	N21_2062	0
3q_Bin_74	132125993686869	132652985737374	chr3	3q	4	875	q	243589549359369	0.488018368743598	-0.029	N21_2062	2024-05-03
3q_Bin_75	132652985737374	133179977787879	chr3	3q	4	876	q	24967336937913	0.44237438026234	0.0505	N21_2062	2024-05-03
3q_Bin_76	133179977787879	133706969838384	chr3	3q	3	877	q	259614970894171	0.489894338058451	-0.000999999999999999	N21_2062	2024-05-03
3q_Bin_77	133706969838384	134233961888889	chr3	3q	6	878	q	214681626468891	0.530218840761879	0.00714285714285714	N21_2062	>5
3q_Bin_78	134233961888889	134760953939394	chr3	3q	4	879	q	1992822450952	0.525771491538597	0.02125	N21_2062	2024-05-03
3q_Bin_79	134760953939394	135287945989899	chr3	3q	0	880	q	217759252453049	0.333232920741834	-0.014	N21_2062	0
3q_Bin_80	135287945989899	135814938040404	chr3	3q	0	881	q	232801237200527	0.328896900496799	0.016	N21_2062	0
3q_Bin_81	135814938040404	136341930090909	chr3	3q	4	882	q	2358856638973	0.452604196701012	-0.006	N21_2062	2024-05-03
3q_Bin_82	136341930090909	136868922141414	chr3	3q	2	883	q	21109681915634	0.411211756902282	0.0055	N21_2062	2024-02-01
3q_Bin_84	137395914191919	137922906242424	chr3	3q	0	885	q	212342748762975	0.322723291700172	0.0405	N21_2062	0
3q_Bin_85	137922906242424	138449898292929	chr3	3q	6	886	q	210351651382931	0.422869447164722	-0.0176	N21_2062	>5
3q_Bin_86	138449898292929	138976890343434	chr3	3q	4	887	q	210659692290119	0.431990520108811	-0.0088	N21_2062	2024-05-03
3q_Bin_87	138976890343434	139503882393939	chr3	3q	2	888	q	209539577845475	0.432942468564728	-0.006	N21_2062	2024-02-01
3q_Bin_88	139503882393939	140030874444444	chr3	3q	3	889	q	228358284153983	0.441662538012731	0.053	N21_2062	2024-05-03
3q_Bin_89	140030874444444	140557866494949	chr3	3q	0	890	q	249168135101962	0.396085341111732	0.0065	N21_2062	0
3q_Bin_90	140557866494949	141084858545455	chr3	3q	2	891	q	207119208727039	0.45824710708722	0.0196	N21_2062	2024-02-01
3q_Bin_91	141084858545455	14161185059596	chr3	3q	3	892	q	218854301847844	0.433414568516835	-0.00125	N21_2062	2024-05-03
3q_Bin_92	14161185059596	142138842646465	chr3	3q	4	893	q	215829149290162	0.469665577127865	-0.0143333333333333	N21_2062	2024-05-03
3q_Bin_93	142138842646465	14266583469697	chr3	3q	4	894	q	175729473207682	0.484177974163132	0.0245	N21_2062	2024-05-03
3q_Bin_94	14266583469697	143192826747475	chr3	3q	6	895	q	19341684645812	0.503725620840845	-0.0065	N21_2062	>5
3q_Bin_95	143192826747475	14371981879798	chr3	3q	1	896	q	25947651969035	0.50637923741781	0.0415	N21_2062	2024-02-01
3q_Bin_99	145300794949495	145827787	chr3	3q	0	900	q	199099360903608	0.385300737421896	-0.052	N21_2062	0
3q_Bin_100	145827787	146354779050505	chr3	3q	2	901	q	2487258665876	0.483189598378638	0.0074	N21_2062	2024-02-01
3q_Bin_102	14688177110101	147408763151515	chr3	3q	2	903	q	222661112685147	0.46280080128917	0.013	N21_2062	2024-02-01
3q_Bin_103	147408763151515	14793575520202	chr3	3q	0	904	q	232907087974111	0.368277979475104	0.019	N21_2062	0
3q_Bin_104	14793575520202	148462747252525	chr3	3q	0	905	q	232513980159919	0.373156418266536	-0.017	N21_2062	0
3q_Bin_105	148462747252525	14898973930303	chr3	3q	2	906	q	216832737639372	0.367548644999757	-0.0222	N21_2062	2024-02-01
3q_Bin_106	14898973930303	149516731353535	chr3	3q	6	907	q	196713973579881	0.40478403238065	0.00275	N21_2062	>5
3q_Bin_107	149516731353535	15004372340404	chr3	3q	6	908	q	234358733980203	0.359956606435319	-0.0196666666666667	N21_2062	>5
3q_Bin_108	15004372340404	150570715454545	chr3	3q	4	909	q	208931927839271	0.411159473369378	-0.000714285714285715	N21_2062	2024-05-03
3q_Bin_109	150570715454545	151097707505051	chr3	3q	6	910	q	210379686033663	0.400675456136877	-0.0326	N21_2062	>5
3q_Bin_110	151097707505051	151624699555556	chr3	3q	5	911	q	226706510646792	0.424291079471299	-0.0416	N21_2062	2024-05-03
3q_Bin_111	151624699555556	152151691606061	chr3	3q	2	912	q	211954945614721	0.384892649826208	-0.043	N21_2062	2024-02-01
3q_Bin_112	152151691606061	152678683656566	chr3	3q	2	913	q	231125663425448	0.465235879970667	-0.0153333333333333	N21_2062	2024-02-01
3q_Bin_113	152678683656566	153205675707071	chr3	3q	2	914	q	251111547354134	0.477682757892581	-0.0125	N21_2062	2024-02-01
3q_Bin_115	153732667757576	154259659808081	chr3	3q	1	916	q	2314976489642	0.473744946060181	-0.000750000000000001	N21_2062	2024-02-01
3q_Bin_116	154259659808081	154786651858586	chr3	3q	0	917	q	172420567411211	0.412465004792309	-0.026	N21_2062	0
3q_Bin_117	154786651858586	155313643909091	chr3	3q	0	918	q	205800327282529	0.43100132610852	-0.02	N21_2062	0
3q_Bin_118	155313643909091	155840635959596	chr3	3q	3	919	q	251851477805619	0.499334442497182	0.0552	N21_2062	2024-05-03
3q_Bin_119	155840635959596	156367628010101	chr3	3q	2	920	q	215056811571119	0.531540628692092	-0.00675	N21_2062	2024-02-01
3q_Bin_120	156367628010101	156894620060606	chr3	3q	5	921	q	189917034403006	0.555113918453337	0.004	N21_2062	2024-05-03
3q_Bin_121	156894620060606	157421612111111	chr3	3q	4	922	q	188992005885154	0.576111629622963	0.0058	N21_2062	2024-05-03
3q_Bin_122	157421612111111	157948604161616	chr3	3q	2	923	q	217519979216039	0.483361129269703	0.074	N21_2062	2024-02-01
3q_Bin_123	157948604161616	158475596212121	chr3	3q	2	924	q	18171468234941	0.576870545779291	-0.00833333333333333	N21_2062	2024-02-01
3q_Bin_124	158475596212121	159002588262626	chr3	3q	5	925	q	204127547598404	0.563234894659078	0.0126666666666667	N21_2062	2024-05-03
3q_Bin_125	159002588262626	159529580313131	chr3	3q	2	926	q	203311805474555	0.496714275283208	-0.028	N21_2062	2024-02-01
3q_Bin_126	159529580313131	160056572363636	chr3	3q	4	927	q	237225927917577	0.518570430210124	0.021	N21_2062	2024-05-03
3q_Bin_127	160056572363636	160583564414141	chr3	3q	5	928	q	193889493187488	0.570484595439215	0.041	N21_2062	2024-05-03
3q_Bin_128	160583564414141	161110556464646	chr3	3q	3	929	q	222451645569295	0.599790502511261	0.02675	N21_2062	2024-05-03
3q_Bin_136	164799500818182	165326492868687	chr3	3q	2	937	q	173113659715614	0.538935812672221	0.086	N21_2062	2024-02-01
3q_Bin_140	166907469020202	167434461070707	chr3	3q	1	941	q	157914070065154	0.622634390566799	0.00833333333333333	N21_2062	2024-02-01
3q_Bin_141	167434461070707	167961453121212	chr3	3q	4	942	q	232751594676599	0.59045859957758	-0.0226666666666667	N21_2062	2024-05-03
3q_Bin_142	167961453121212	168488445171717	chr3	3q	1	943	q	248092006434123	0.661624801493495	-0.053	N21_2062	2024-02-01
3q_Bin_143	168488445171717	169015437222222	chr3	3q	0	944	q	183307264152842	0.649534083740944	0.02525	N21_2062	0
3q_Bin_144	169015437222222	169542429272727	chr3	3q	1	945	q	216294314208625	0.650067296518302	0.0245	N21_2062	2024-02-01
3q_Bin_145	169542429272727	170069421323232	chr3	3q	5	946	q	154206801498898	0.701753255217508	0.01	N21_2062	2024-05-03
3q_Bin_146	170069421323232	170596413373737	chr3	3q	5	947	q	116278299423917	0.775007880181528	-0.0132	N21_2062	2024-05-03
3q_Bin_147	170596413373737	171123405424242	chr3	3q	3	948	q	236858073917388	0.801263329009125	-0.0454	N21_2062	2024-05-03
3q_Bin_148	171123405424242	171650397474747	chr3	3q	1	949	q	209554688706731	0.841206359725983	-0.0285714285714286	N21_2062	2024-02-01
3q_Bin_149	171650397474747	172177389525253	chr3	3q	1	950	q	211030111322027	0.82946618925029	-0.015	N21_2062	2024-02-01
3q_Bin_150	172177389525253	172704381575758	chr3	3q	2	951	q	138737435769494	0.860211705314624	0.00966666666666667	N21_2062	2024-02-01
3q_Bin_151	172704381575758	173231373626263	chr3	3q	1	952	q	229104066110086	0.93450630995598	0.072	N21_2062	2024-02-01
3q_Bin_152	173231373626263	173758365676768	chr3	3q	1	953	q	179718168971114	0.95435638361715	-0.084	N21_2062	2024-02-01
3q_Bin_153	173758365676768	174285357727273	chr3	3q	0	954	q	206397850246968	0.812109826489847	0.024	N21_2062	0
3q_Bin_155	174812349777778	175339341828283	chr3	3q	0	956	q	109219617215562	0.817172605659951	-0.039	N21_2062	0
3q_Bin_158	176393325929293	176920317979798	chr3	3q	1	959	q	228571024615048	0.856600361134167	-0.0313333333333333	N21_2062	2024-02-01
3q_Bin_159	176920317979798	177447310030303	chr3	3q	1	960	q	206084422619981	0.969439003542276	0.0018	N21_2062	2024-02-01
3q_Bin_160	177447310030303	177974302080808	chr3	3q	0	961	q	185732399887135	0.897065996457517	-0.04475	N21_2062	0
3q_Bin_161	177974302080808	178501294131313	chr3	3q	1	962	q	253777416333475	0.895205812133831	0.000499999999999999	N21_2062	2024-02-01
3q_Bin_162	178501294131313	179028286181818	chr3	3q	2	963	q	177953638501974	0.973072458143958	0.000499999999999999	N21_2062	2024-02-01
3q_Bin_163	179028286181818	179555278232323	chr3	3q	5	964	q	166110851972661	0.994695140279985	0.0155	N21_2062	2024-05-03
3q_Bin_164	179555278232323	180082270282828	chr3	3q	5	965	q	1938024321852	105493080359811	-0.045	N21_2062	2024-05-03
3q_Bin_165	180082270282828	180609262333333	chr3	3q	2	966	q	214282441882104	106770429415102	-0.007	N21_2062	2024-02-01
3q_Bin_166	180609262333333	181136254383838	chr3	3q	3	967	q	280652261886695	102102103091578	0.009	N21_2062	2024-05-03
3q_Bin_167	181136254383838	181663246434343	chr3	3q	0	968	q	138694124986074	0.714363179996682	0.00966666666666667	N21_2062	0
3q_Bin_168	181663246434343	182190238484848	chr3	3q	2	969	q	220699989005533	104427054979137	-0.124	N21_2062	2024-02-01
3q_Bin_169	182190238484848	182717230535354	chr3	3q	0	970	q	259554376695571	0.66187407279641	-0.0101666666666667	N21_2062	0
3q_Bin_170	182717230535354	183244222585859	chr3	3q	6	971	q	21440757211126	101071937050945	-0.0118571428571429	N21_2062	>5
3q_Bin_171	183244222585859	183771214636364	chr3	3q	4	972	q	267994998984901	0.969177798764984	0.00357142857142857	N21_2062	2024-05-03
3q_Bin_172	183771214636364	184298206686869	chr3	3q	10	973	q	143279614815918	0.915721708154063	0.01075	N21_2062	>5
3q_Bin_173	184298206686869	184825198737374	chr3	3q	10	974	q	150164666320252	0.930079407988545	-0.00116666666666667	N21_2062	>5
3q_Bin_174	184825198737374	185352190787879	chr3	3q	3	975	q	19306581219317	0.89522487168057	0.000142857142857142	N21_2062	2024-05-03
3q_Bin_175	185352190787879	185879182838384	chr3	3q	4	976	q	282339408117388	0.924685054930946	0.0104285714285714	N21_2062	2024-05-03
3q_Bin_176	185879182838384	186406174888889	chr3	3q	3	977	q	157218521700122	0.912676517830543	-0.00585714285714286	N21_2062	2024-05-03
3q_Bin_177	186406174888889	186933166939394	chr3	3q	8	978	q	189685625655441	0.924021462393644	0.0264285714285714	N21_2062	>5
3q_Bin_178	186933166939394	187460158989899	chr3	3q	4	979	q	248460367656887	0.970504923721811	-0.006	N21_2062	2024-05-03
3q_Bin_179	187460158989899	187987151040404	chr3	3q	2	980	q	261014874070194	0.985421902406819	0.021	N21_2062	2024-02-01
3q_Bin_180	187987151040404	188514143090909	chr3	3q	2	981	q	142803407656807	0.993086384508208	-0.011	N21_2062	2024-02-01
3q_Bin_181	188514143090909	189041135141414	chr3	3q	2	982	q	191620690463975	0.761871823051826	-0.006	N21_2062	2024-02-01
3q_Bin_182	189041135141414	189568127191919	chr3	3q	0	983	q	187115846843001	0.816371424564003	-0.0285	N21_2062	0
3q_Bin_183	189568127191919	190095119242424	chr3	3q	2	984	q	133979964543503	100909655473029	-0.0132	N21_2062	2024-02-01
3q_Bin_184	190095119242424	190622111292929	chr3	3q	4	985	q	304686674867418	101256040139002	-0.008	N21_2062	2024-05-03
3q_Bin_185	190622111292929	191149103343434	chr3	3q	1	986	q	265465631196524	0.887051813733444	-0.051	N21_2062	2024-02-01
3q_Bin_187	191676095393939	192203087444444	chr3	3q	1	988	q	182505230953598	101733582097499	-0.001	N21_2062	2024-02-01
3q_Bin_188	192203087444444	192730079494949	chr3	3q	0	989	q	159389140216532	0.920547930763297	-0.005	N21_2062	0
3q_Bin_189	192730079494949	193257071545455	chr3	3q	2	990	q	27844542269294	101485276836758	-0.0306666666666667	N21_2062	2024-02-01
3q_Bin_190	193257071545455	19378406359596	chr3	3q	4	991	q	317758603182524	0.997491510073215	0.0107142857142857	N21_2062	2024-05-03
3q_Bin_191	19378406359596	194311055646465	chr3	3q	2	992	q	214137410068608	0.703410392870366	0.0069	N21_2062	2024-02-01
3q_Bin_192	194311055646465	19483804769697	chr3	3q	8	993	q	314881094247221	100065397988359	0.0275	N21_2062	>5
3q_Bin_193	19483804769697	195365039747475	chr3	3q	2	994	q	299022243275096	102743131257031	0.003	N21_2062	2024-02-01
3q_Bin_194	195365039747475	19589203179798	chr3	3q	4	995	q	304717563802109	106028117751936	0.036	N21_2062	2024-05-03
3q_Bin_195	19589203179798	196419023848485	chr3	3q	9	996	q	152813092236232	107480343540036	-0.002125	N21_2062	>5
3q_Bin_196	196419023848485	19694601589899	chr3	3q	11	997	q	309619864961374	119060430386428	-0.0353333333333333	N21_2062	>5
3q_Bin_197	19694601589899	197473007949495	chr3	3q	5	998	q	312247171773255	12657009310484	0.0274444444444444	N21_2062	2024-05-03
3q_Bin_198	197473007949495	1.98e+08	chr3	3q	6	999	q	231923697660892	134654159724467	-0.0343333333333333	N21_2062	>5
4p_Bin_1	0	1000000	chr4	4p	14	1001	p	217603108510399	0.861304423126811	-0.00246666666666667	N21_2062	>5
4p_Bin_2	1000000	2000000	chr4	4p	14	1002	p	147606520199407	0.633212561632158	-0.00527777777777778	N21_2062	>5
4p_Bin_3	2000000	3000000	chr4	4p	16	1003	p	168816318290691	0.366089448271029	-0.02525	N21_2062	>5
4p_Bin_4	3000000	4000000	chr4	4p	7	1004	p	192455975367981	0.310368176924548	-0.00182352941176471	N21_2062	>5
4p_Bin_5	4000000	5000000	chr4	4p	6	1005	p	186520047607258	0.307451129175749	0.0187142857142857	N21_2062	>5
4p_Bin_6	5000000	6000000	chr4	4p	6	1006	p	216890347973779	0.293195522362596	0.008125	N21_2062	>5
4p_Bin_7	6000000	7000000	chr4	4p	10	1007	p	16614653634743	0.363250748500319	-0.001	N21_2062	>5
4p_Bin_8	7000000	8000000	chr4	4p	7	1008	p	19857438809339	0.411677195037005	0.0121578947368421	N21_2062	>5
4p_Bin_9	8000000	9000000	chr4	4p	5	1009	p	218009633583933	0.402526120853662	0.0211428571428571	N21_2062	2024-05-03
4p_Bin_10	9000000	10000000	chr4	4p	3	1010	p	177994098454956	0.269290838418017	0.055	N21_2062	2024-05-03
4p_Bin_11	10000000	1.1e+07	chr4	4p	2	1011	p	202698806110878	0.449766620653064	0.00575	N21_2062	2024-02-01
4p_Bin_12	1.1e+07	1.2e+07	chr4	4p	1	1012	p	182121906435944	0.463659961782932	-0.0198	N21_2062	2024-02-01
4p_Bin_13	1.2e+07	1.3e+07	chr4	4p	0	1013	p	214135193360343	0.303826177339183	0.006	N21_2062	0
4p_Bin_14	1.3e+07	1.4e+07	chr4	4p	3	1014	p	145306812358549	0.492077089741104	0.0254	N21_2062	2024-05-03
4p_Bin_15	1.4e+07	1.5e+07	chr4	4p	1	1015	p	167071612044342	0.336729104488485	0.0085	N21_2062	2024-02-01
4p_Bin_16	1.5e+07	1.6e+07	chr4	4p	8	1016	p	218002410317437	0.532373164325466	0.00490909090909091	N21_2062	>5
4p_Bin_17	1.6e+07	1.7e+07	chr4	4p	3	1017	p	234771093273238	0.545545726630712	-0.0229166666666667	N21_2062	2024-05-03
4p_Bin_18	1.7e+07	1.8e+07	chr4	4p	7	1018	p	167242092412089	0.51988158963377	0.0252857142857143	N21_2062	>5
4p_Bin_19	1.8e+07	1.9e+07	chr4	4p	0	1019	p	220714921047088	0.403487719925867	0.021	N21_2062	0
4p_Bin_20	1.9e+07	20000000	chr4	4p	0	1020	p	223838683509365	0.420074445440083	0.037	N21_2062	0
4p_Bin_21	20000000	2.1e+07	chr4	4p	3	1021	p	186030703536644	0.533471130474113	-0.021	N21_2062	2024-05-03
4p_Bin_22	2.1e+07	2.2e+07	chr4	4p	0	1022	p	219138116091249	0.416112536239186	-0.0415	N21_2062	0
4p_Bin_23	2.2e+07	2.3e+07	chr4	4p	1	1023	p	148047853080505	0.543035408150614	-0.03175	N21_2062	2024-02-01
4p_Bin_24	2.3e+07	2.4e+07	chr4	4p	1	1024	p	233206099365782	0.555462269594032	0.015	N21_2062	2024-02-01
4p_Bin_25	2.4e+07	2.5e+07	chr4	4p	4	1025	p	208408797193083	0.536274340933106	-0.0214444444444444	N21_2062	2024-05-03
4p_Bin_26	2.5e+07	2.6e+07	chr4	4p	8	1026	p	214837313327772	0.499895633297299	0.0127272727272727	N21_2062	>5
4p_Bin_27	2.6e+07	2.7e+07	chr4	4p	3	1027	p	213019669445531	0.510371928420607	0.0284444444444444	N21_2062	2024-05-03
4p_Bin_28	2.7e+07	2.8e+07	chr4	4p	0	1028	p	207141241848268	0.439206014252176	0.026	N21_2062	0
4p_Bin_29	2.8e+07	2.9e+07	chr4	4p	0	1029	p	159417340671723	0.440735065542204	-0.091	N21_2062	0
4p_Bin_31	30000000	3.1e+07	chr4	4p	1	1031	p	203406846109571	0.536230574938812	0.02	N21_2062	2024-02-01
4p_Bin_32	3.1e+07	3.2e+07	chr4	4p	0	1032	p	204155951358836	0.454686948922486	0.048	N21_2062	0
4p_Bin_37	3.6e+07	3.7e+07	chr4	4p	1	1037	p	136681229581018	0.561338480743774	-0.00566666666666667	N21_2062	2024-02-01
4p_Bin_38	3.7e+07	3.8e+07	chr4	4p	6	1038	p	239513362066476	0.555764285567658	0.0354285714285714	N21_2062	>5
4p_Bin_39	3.8e+07	3.9e+07	chr4	4p	6	1039	p	250191816550769	0.592652880668832	0.0153076923076923	N21_2062	>5
4p_Bin_40	3.9e+07	40000000	chr4	4p	11	1040	p	206485270050446	0.701940027839862	-0.00958333333333333	N21_2062	>5
4p_Bin_41	40000000	4.1e+07	chr4	4p	6	1041	p	233735431380484	0.812872363197167	0.0190714285714286	N21_2062	>5
4p_Bin_42	4.1e+07	4.2e+07	chr4	4p	7	1042	p	235492284200269	0.835151319555495	-0.0135	N21_2062	>5
4p_Bin_43	4.2e+07	4.3e+07	chr4	4p	3	1043	p	226301748211902	0.82518289413791	-0.0183333333333333	N21_2062	2024-05-03
4p_Bin_45	4.4e+07	4.5e+07	chr4	4p	4	1045	p	222199992077216	0.758349348004956	0.08675	N21_2062	2024-05-03
4p_Bin_47	4.6e+07	4.7e+07	chr4	4p	4	1047	p	219994721729965	0.745843800870784	0.02975	N21_2062	2024-05-03
4p_Bin_48	4.7e+07	4.8e+07	chr4	4p	5	1048	p	206372664769387	0.725919946180176	0.0152857142857143	N21_2062	2024-05-03
4p_Bin_49	4.8e+07	4.9e+07	chr4	4p	9	1049	p	182357275762041	0.736003710513758	-0.0096	N21_2062	>5
4p_Bin_50	4.9e+07	50000000	chr4	4p	0	1050	p	136148565819874	0.566484705812426	0.0925	N21_2062	0
4q_Bin_2	524716144157895	531992778315789	chr4	4q	5	1053	q	15311094192536	0.695543945745293	0.007	N21_2062	2024-05-03
4q_Bin_3	531992778315789	539269412473684	chr4	4q	2	1054	q	147850222918469	0.66599558968889	0.0366	N21_2062	2024-02-01
4q_Bin_4	539269412473684	546546046631579	chr4	4q	3	1055	q	168521460444903	0.693753628224526	-0.0092	N21_2062	2024-05-03
4q_Bin_5	546546046631579	553822680789474	chr4	4q	3	1056	q	211684804960466	0.651966024797947	0.0183333333333333	N21_2062	2024-05-03
4q_Bin_6	553822680789474	561099314947368	chr4	4q	6	1057	q	249085265122822	0.612535710017583	0.0068	N21_2062	>5
4q_Bin_7	561099314947368	568375949105263	chr4	4q	7	1058	q	179777434123729	0.555359091727249	0.004625	N21_2062	>5
4q_Bin_8	568375949105263	575652583263158	chr4	4q	5	1059	q	148688294039672	0.532762856284137	0.042875	N21_2062	2024-05-03
4q_Bin_9	575652583263158	582929217421053	chr4	4q	0	1060	q	169965167972082	0.534289467749539	0.0351428571428571	N21_2062	0
4q_Bin_10	582929217421053	590205851578947	chr4	4q	0	1061	q	228385391266024	0.539155718584404	0.032	N21_2062	0
4q_Bin_15	619312388210526	626589022368421	chr4	4q	0	1066	q	246751050055186	0.497958032226542	0.0265	N21_2062	0
4q_Bin_16	626589022368421	633865656526316	chr4	4q	0	1067	q	164443791141134	0.497066058419965	-0.024	N21_2062	0
4q_Bin_21	662972193157895	670248827315789	chr4	4q	0	1072	q	162438581534931	0.454828883789657	0.048	N21_2062	0
4q_Bin_22	670248827315789	677525461473684	chr4	4q	4	1073	q	214947053167049	0.545244796348174	-0.014	N21_2062	2024-05-03
4q_Bin_23	677525461473684	684802095631579	chr4	4q	1	1074	q	156252063888478	0.526375375025496	-0.025	N21_2062	2024-02-01
4q_Bin_24	684802095631579	692078729789474	chr4	4q	0	1075	q	213535209166091	0.366556597421906	-0.06	N21_2062	0
4q_Bin_25	692078729789474	699355363947368	chr4	4q	1	1076	q	217399018619188	0.340940131879152	-0.1585	N21_2062	2024-02-01
4q_Bin_26	699355363947368	706631998105263	chr4	4q	1	1077	q	187908432735451	0.315638855654073	-0.0685	N21_2062	2024-02-01
4q_Bin_27	706631998105263	713908632263158	chr4	4q	6	1078	q	223846565811276	0.447683412692661	-0.05	N21_2062	>5
4q_Bin_28	713908632263158	721185266421053	chr4	4q	0	1079	q	216598933158077	0.286002411191684	-0.00957142857142857	N21_2062	0
4q_Bin_29	721185266421053	728461900578947	chr4	4q	1	1080	q	209257418645562	0.275137843448459	-0.053	N21_2062	2024-02-01
4q_Bin_30	728461900578947	735738534736842	chr4	4q	3	1081	q	202933638521837	0.405728842223701	0.023	N21_2062	2024-05-03
4q_Bin_31	735738534736842	743015168894737	chr4	4q	7	1082	q	205325352198928	0.365967555799997	-0.0335	N21_2062	>5
4q_Bin_32	743015168894737	750291803052632	chr4	4q	5	1083	q	192193834977354	0.311351752420551	-0.005625	N21_2062	2024-05-03
4q_Bin_33	750291803052632	757568437210526	chr4	4q	5	1084	q	194191915581471	0.33768386215664	-0.047	N21_2062	2024-05-03
4q_Bin_34	757568437210526	764845071368421	chr4	4q	12	1085	q	193440723087476	0.333421069540768	0.00933333333333333	N21_2062	>5
4q_Bin_35	764845071368421	772121705526316	chr4	4q	3	1086	q	192808311003714	0.342749236752271	0.0175	N21_2062	2024-05-03
4q_Bin_36	772121705526316	779398339684211	chr4	4q	3	1087	q	190282040169515	0.35644505112081	-0.046	N21_2062	2024-05-03
4q_Bin_37	779398339684211	786674973842105	chr4	4q	3	1088	q	19574660038718	0.36074822515027	0.0072	N21_2062	2024-05-03
4q_Bin_38	786674973842105	79395160.8	chr4	4q	3	1089	q	182933882325233	0.349261718467467	0.027	N21_2062	2024-05-03
4q_Bin_39	79395160.8	801228242157895	chr4	4q	3	1090	q	20445396873865	0.352868336785394	-0.0044	N21_2062	2024-05-03
4q_Bin_40	801228242157895	80850487631579	chr4	4q	2	1091	q	170290905092196	0.39947468260175	0.00666666666666667	N21_2062	2024-02-01
4q_Bin_41	80850487631579	815781510473684	chr4	4q	3	1092	q	163742988620455	0.408390807378284	0.0398	N21_2062	2024-05-03
4q_Bin_42	815781510473684	823058144631579	chr4	4q	0	1093	q	163559883991001	0.323903015478257	0.0375	N21_2062	0
4q_Bin_43	823058144631579	830334778789474	chr4	4q	9	1094	q	212223665130993	0.432761575811967	0.00533333333333333	N21_2062	>5
4q_Bin_44	830334778789474	837611412947368	chr4	4q	7	1095	q	140564750676087	0.486584990065075	0.0128333333333333	N21_2062	>5
4q_Bin_45	837611412947368	844888047105263	chr4	4q	0	1096	q	199976864903556	0.373340475831011	0.0441	N21_2062	0
4q_Bin_46	844888047105263	852164681263158	chr4	4q	3	1097	q	234782062922004	0.534983256891542	0.009	N21_2062	2024-05-03
4q_Bin_47	852164681263158	859441315421053	chr4	4q	1	1098	q	151218316081869	0.544895531702718	-0.0255	N21_2062	2024-02-01
4q_Bin_48	859441315421053	866717949578947	chr4	4q	2	1099	q	225272584195996	0.535486341240597	0.00466666666666667	N21_2062	2024-02-01
4q_Bin_49	866717949578947	873994583736842	chr4	4q	4	1100	q	226884175405165	0.538093559250148	-0.044	N21_2062	2024-05-03
4q_Bin_50	873994583736842	881271217894737	chr4	4q	7	1101	q	23492524744108	0.538094566642163	0.00875	N21_2062	>5
4q_Bin_51	881271217894737	888547852052632	chr4	4q	8	1102	q	18718322069389	0.545198497917079	-0.00977777777777778	N21_2062	>5
4q_Bin_52	888547852052632	895824486210526	chr4	4q	2	1103	q	241569913250789	0.536997499919765	-0.0258571428571429	N21_2062	2024-02-01
4q_Bin_53	895824486210526	903101120368421	chr4	4q	4	1104	q	167906514031771	0.537957746054126	-0.0128333333333333	N21_2062	2024-05-03
4q_Bin_54	903101120368421	910377754526316	chr4	4q	0	1105	q	210990856323804	0.45930533446957	-0.006	N21_2062	0
4q_Bin_55	910377754526316	91765438868421	chr4	4q	0	1106	q	150905164466595	0.460989437155015	-0.054	N21_2062	0
4q_Bin_57	924931022842105	93220765.7	chr4	4q	0	1108	q	21574689557972	0.463438441738409	-0.024	N21_2062	0
4q_Bin_60	94676092531579	954037559473684	chr4	4q	2	1111	q	236700383031308	0.505813870448557	0.0378	N21_2062	2024-02-01
4q_Bin_61	954037559473684	961314193631579	chr4	4q	0	1112	q	207635893695276	0.496792344423011	0.02475	N21_2062	0
4q_Bin_62	961314193631579	968590827789474	chr4	4q	0	1113	q	176581142226358	0.50751449048072	-0.0373333333333333	N21_2062	0
4q_Bin_66	990420730263158	997697364421053	chr4	4q	6	1117	q	234033501560037	0.613444362256686	-0.0116	N21_2062	>5
4q_Bin_67	997697364421053	100497399857895	chr4	4q	6	1118	q	17915786661091	0.634148486587431	0.0328333333333333	N21_2062	>5
4q_Bin_68	100497399857895	101225063273684	chr4	4q	1	1119	q	140126227364706	0.609001415644469	0.0225	N21_2062	2024-02-01
4q_Bin_69	101225063273684	101952726689474	chr4	4q	1	1120	q	159044339590464	0.54755096259804	-0.035	N21_2062	2024-02-01
4q_Bin_70	101952726689474	102680390105263	chr4	4q	3	1121	q	184054598499753	0.635434266181665	-0.0136666666666667	N21_2062	2024-05-03
4q_Bin_71	102680390105263	103408053521053	chr4	4q	6	1122	q	197007140613357	0.663201327624795	0.0235	N21_2062	>5
4q_Bin_72	103408053521053	104135716936842	chr4	4q	1	1123	q	153111887744447	0.565442212058136	-0.0144285714285714	N21_2062	2024-02-01
4q_Bin_73	104135716936842	104863380352632	chr4	4q	1	1124	q	151475015040867	0.671753843460612	-0.01	N21_2062	2024-02-01
4q_Bin_75	105591043768421	106318707184211	chr4	4q	5	1126	q	266124350439267	0.711919901390412	0.0113333333333333	N21_2062	2024-05-03
4q_Bin_76	106318707184211	107046370.6	chr4	4q	1	1127	q	1789402650601	0.569956049050436	-0.00675	N21_2062	2024-02-01
4q_Bin_77	107046370.6	107774034015789	chr4	4q	1	1128	q	176062512668082	0.755992345249635	0.0455	N21_2062	2024-02-01
4q_Bin_78	107774034015789	108501697431579	chr4	4q	4	1129	q	257537275366798	0.759328182590169	-0.035	N21_2062	2024-05-03
4q_Bin_79	108501697431579	109229360847368	chr4	4q	5	1130	q	200300218723802	0.750631447172998	-0.012	N21_2062	2024-05-03
4q_Bin_80	109229360847368	109957024263158	chr4	4q	10	1131	q	234569536578915	0.679566674884077	0.08825	N21_2062	>5
4q_Bin_81	109957024263158	110684687678947	chr4	4q	3	1132	q	191755878395293	0.737688560501712	0.0115	N21_2062	2024-05-03
4q_Bin_82	110684687678947	111412351094737	chr4	4q	0	1133	q	16548516277143	0.584786223228417	0.0185	N21_2062	0
4q_Bin_83	111412351094737	112140014510526	chr4	4q	0	1134	q	170050791972771	0.584537376369075	0.1015	N21_2062	0
4q_Bin_84	112140014510526	112867677926316	chr4	4q	7	1135	q	266791767984766	0.686888187770809	-0.027	N21_2062	>5
4q_Bin_85	112867677926316	113595341342105	chr4	4q	1	1136	q	231786755793608	0.685038537980964	0.016	N21_2062	2024-02-01
4q_Bin_86	113595341342105	114323004757895	chr4	4q	1	1137	q	260196958131806	0.581799141118085	0.004	N21_2062	2024-02-01
4q_Bin_87	114323004757895	115050668173684	chr4	4q	2	1138	q	254385127549038	0.662918622031881	0.01475	N21_2062	2024-02-01
4q_Bin_88	115050668173684	115778331589474	chr4	4q	0	1139	q	158688134374048	0.569822286268194	-0.0445	N21_2062	0
4q_Bin_91	117233658421053	117961321836842	chr4	4q	1	1142	q	197306188578694	0.59659817488607	-0.05	N21_2062	2024-02-01
4q_Bin_92	117961321836842	118688985252632	chr4	4q	4	1143	q	16887943207396	0.675989888428609	0.048	N21_2062	2024-05-03
4q_Bin_93	118688985252632	119416648668421	chr4	4q	5	1144	q	258311624568569	0.711943938922648	0.075	N21_2062	2024-05-03
4q_Bin_94	119416648668421	120144312084211	chr4	4q	2	1145	q	16487852564533	0.590234601317865	-0.000874999999999997	N21_2062	2024-02-01
4q_Bin_95	120144312084211	120871975.5	chr4	4q	1	1146	q	133687224362938	0.718257809719245	0.001	N21_2062	2024-02-01
4q_Bin_97	121599638915789	122327302331579	chr4	4q	6	1148	q	189005063488355	0.656018812593931	-0.0181666666666667	N21_2062	>5
4q_Bin_98	122327302331579	123054965747368	chr4	4q	5	1149	q	185111878576853	0.62656667115247	0.0216666666666667	N21_2062	2024-05-03
4q_Bin_99	123054965747368	123782629163158	chr4	4q	1	1150	q	143859486777586	0.632652452124252	0.00725	N21_2062	2024-02-01
4q_Bin_100	123782629163158	124510292578947	chr4	4q	0	1151	q	240315122650362	0.554354830140734	0.0176	N21_2062	0
4q_Bin_101	124510292578947	125237955994737	chr4	4q	1	1152	q	171043027376049	0.621367557473625	-0.004	N21_2062	2024-02-01
4q_Bin_102	125237955994737	125965619410526	chr4	4q	1	1153	q	142842278435541	0.595114752934424	0.036	N21_2062	2024-02-01
4q_Bin_103	125965619410526	126693282826316	chr4	4q	0	1154	q	228571022542036	0.543199234350165	0.009	N21_2062	0
4q_Bin_105	127420946242105	128148609657895	chr4	4q	7	1156	q	164554003854213	0.512199873831273	0.022	N21_2062	>5
4q_Bin_106	128148609657895	128876273073684	chr4	4q	3	1157	q	190535415747133	0.462146675320481	-0.0166	N21_2062	2024-05-03
4q_Bin_107	128876273073684	129603936489474	chr4	4q	1	1158	q	227404549588994	0.511722447430802	0.0102	N21_2062	2024-02-01
4q_Bin_108	129603936489474	130331599905263	chr4	4q	0	1159	q	15010960454349	0.495792843596595	0.033	N21_2062	0
4q_Bin_109	130331599905263	131059263321053	chr4	4q	0	1160	q	171342189478597	0.485271374013168	-0.011	N21_2062	0
4q_Bin_112	132514590152632	133242253568421	chr4	4q	1	1163	q	197541127312335	0.532998068789087	-0.017	N21_2062	2024-02-01
4q_Bin_114	133969916984211	134697580.4	chr4	4q	1	1165	q	205473823522119	0.418317719619687	0.077	N21_2062	2024-02-01
4q_Bin_115	134697580.4	135425243815789	chr4	4q	0	1166	q	181096497427909	0.40492360533403	0.013	N21_2062	0
4q_Bin_118	136880570647368	137608234063158	chr4	4q	1	1169	q	161598664851	0.531098275781177	-0.052	N21_2062	2024-02-01
4q_Bin_120	138335897478947	139063560894737	chr4	4q	2	1171	q	158038506940378	0.460810484022323	-0.02625	N21_2062	2024-02-01
4q_Bin_121	139063560894737	139791224310526	chr4	4q	7	1172	q	207900551352406	0.423685591041376	-0.0255	N21_2062	>5
4q_Bin_122	139791224310526	140518887726316	chr4	4q	3	1173	q	187480073525479	0.426030915455618	-0.016375	N21_2062	2024-05-03
4q_Bin_123	140518887726316	141246551142105	chr4	4q	4	1174	q	19610528563283	0.461758166699761	0.022625	N21_2062	2024-05-03
4q_Bin_124	141246551142105	141974214557895	chr4	4q	1	1175	q	178097691874508	0.434639898212883	0.00457142857142857	N21_2062	2024-02-01
4q_Bin_125	141974214557895	142701877973684	chr4	4q	1	1176	q	186275119179405	0.53131247713356	-0.0128333333333333	N21_2062	2024-02-01
4q_Bin_126	142701877973684	143429541389474	chr4	4q	2	1177	q	20422391699561	0.526094020651539	-0.023	N21_2062	2024-02-01
4q_Bin_127	143429541389474	144157204805263	chr4	4q	3	1178	q	203133833813157	0.532102563202403	0.06	N21_2062	2024-05-03
4q_Bin_128	144157204805263	144884868221053	chr4	4q	2	1179	q	218343180912821	0.536638828588318	0.0162	N21_2062	2024-02-01
4q_Bin_129	144884868221053	145612531636842	chr4	4q	5	1180	q	205072832513786	0.507682145627198	-0.038	N21_2062	2024-05-03
4q_Bin_130	145612531636842	146340195052632	chr4	4q	6	1181	q	269317584049121	0.551158382605263	0.00133333333333333	N21_2062	>5
4q_Bin_131	146340195052632	147067858468421	chr4	4q	1	1182	q	176094463338497	0.507795562463784	-0.005375	N21_2062	2024-02-01
4q_Bin_132	147067858468421	147795521884211	chr4	4q	4	1183	q	194813228828173	0.60536424724619	0.0225	N21_2062	2024-05-03
4q_Bin_133	147795521884211	148523185.3	chr4	4q	1	1184	q	250630786027623	0.643274565636425	-0.0463333333333333	N21_2062	2024-02-01
4q_Bin_134	148523185.3	149250848715789	chr4	4q	0	1185	q	184053015928972	0.531615209231904	0.0082	N21_2062	0
4q_Bin_135	149250848715789	149978512131579	chr4	4q	0	1186	q	237740314325956	0.526265763786559	-0.024	N21_2062	0
4q_Bin_136	149978512131579	150706175547368	chr4	4q	3	1187	q	219832012424806	0.654623323886627	-0.031	N21_2062	2024-05-03
4q_Bin_137	150706175547368	151433838963158	chr4	4q	3	1188	q	263439645868472	0.653820745798921	0.0133333333333333	N21_2062	2024-05-03
4q_Bin_138	151433838963158	152161502378947	chr4	4q	1	1189	q	198131326518832	0.646843570422196	-0.0141666666666667	N21_2062	2024-02-01
4q_Bin_139	152161502378947	152889165794737	chr4	4q	4	1190	q	205062082229745	0.658121937948761	0.00314285714285714	N21_2062	2024-05-03
4q_Bin_140	152889165794737	153616829210526	chr4	4q	3	1191	q	184099117432162	0.6847630668857	-0.003875	N21_2062	2024-05-03
4q_Bin_141	153616829210526	154344492626316	chr4	4q	4	1192	q	225898527973357	0.660294405880784	0.017	N21_2062	2024-05-03
4q_Bin_142	154344492626316	155072156042105	chr4	4q	4	1193	q	167603724167125	0.631696158699455	-0.000285714285714285	N21_2062	2024-05-03
4q_Bin_143	155072156042105	155799819457895	chr4	4q	2	1194	q	18434847364451	0.635665070889653	-0.001	N21_2062	2024-02-01
4q_Bin_144	155799819457895	156527482873684	chr4	4q	2	1195	q	221559768133732	0.631647553450761	0.0245	N21_2062	2024-02-01
4q_Bin_145	156527482873684	157255146289474	chr4	4q	3	1196	q	205627470356382	0.623063027248723	0.0142	N21_2062	2024-05-03
4q_Bin_146	157255146289474	157982809705263	chr4	4q	0	1197	q	167597543628384	0.557459789992152	0.000333333333333332	N21_2062	0
4q_Bin_147	157982809705263	158710473121053	chr4	4q	6	1198	q	24219526063485	0.573989540756848	-0.0285	N21_2062	>5
4q_Bin_148	158710473121053	159438136536842	chr4	4q	2	1199	q	25641471658025	0.600128684033117	-0.011	N21_2062	2024-02-01
4q_Bin_149	159438136536842	160165799952632	chr4	4q	0	1200	q	170410608242985	0.557150237021769	-0.00444444444444445	N21_2062	0
4q_Bin_150	160165799952632	160893463368421	chr4	4q	0	1201	q	204554053455106	0.566992219294068	-0.0283333333333333	N21_2062	0
4q_Bin_152	161621126784211	162348790.2	chr4	4q	0	1203	q	18252230677899	0.575378863491044	0.012	N21_2062	0
4q_Bin_154	163076453615789	163804117031579	chr4	4q	5	1205	q	196001604607758	0.598078801942276	0.119	N21_2062	2024-05-03
4q_Bin_155	163804117031579	164531780447368	chr4	4q	0	1206	q	225806788943922	0.603655983058101	0.03275	N21_2062	0
4q_Bin_156	164531780447368	165259443863158	chr4	4q	5	1207	q	260194541463426	0.672302445648752	-0.0705	N21_2062	2024-05-03
4q_Bin_157	165259443863158	165987107278947	chr4	4q	3	1208	q	209897835214711	0.73107672604619	-0.08925	N21_2062	2024-05-03
4q_Bin_158	165987107278947	166714770694737	chr4	4q	0	1209	q	223833087495606	0.655582315655034	-0.00628571428571429	N21_2062	0
4q_Bin_159	166714770694737	167442434110526	chr4	4q	1	1210	q	260249209622091	0.743522266585887	0.0225	N21_2062	2024-02-01
4q_Bin_160	167442434110526	168170097526316	chr4	4q	0	1211	q	14223238624875	0.677921021355246	-0.073	N21_2062	0
4q_Bin_162	168897760942105	169625424357895	chr4	4q	3	1213	q	221190254767884	0.807942923908476	0.018	N21_2062	2024-05-03
4q_Bin_163	169625424357895	170353087773684	chr4	4q	3	1214	q	12810952807407	0.862017405367804	0.00166666666666667	N21_2062	2024-05-03
4q_Bin_164	170353087773684	171080751189474	chr4	4q	0	1215	q	270951382104799	0.737001880415648	0.0122857142857143	N21_2062	0
4q_Bin_167	172536078021053	173263741436842	chr4	4q	1	1218	q	227198854808191	0.88725883408103	-0.013	N21_2062	2024-02-01
4q_Bin_168	173263741436842	173991404852632	chr4	4q	5	1219	q	130216723910384	0.919211882229078	0.025	N21_2062	2024-05-03
4q_Bin_169	173991404852632	174719068268421	chr4	4q	4	1220	q	168768094393951	0.980321587313271	0.0205	N21_2062	2024-05-03
4q_Bin_170	174719068268421	175446731684211	chr4	4q	0	1221	q	156097333736251	0.839152852411011	0.0265	N21_2062	0
4q_Bin_171	175446731684211	176174395.1	chr4	4q	2	1222	q	28896629762716	0.987746682433064	-0.00666666666666667	N21_2062	2024-02-01
4q_Bin_172	176174395.1	176902058515789	chr4	4q	4	1223	q	141935967150096	10101404971879	0.052	N21_2062	2024-05-03
4q_Bin_173	176902058515789	177629721931579	chr4	4q	2	1224	q	280994269005387	10430016403391	-0.000399999999999998	N21_2062	2024-02-01
4q_Bin_174	177629721931579	178357385347368	chr4	4q	0	1225	q	225673704007928	0.999170511239527	2.1684e-05	N21_2062	0
4q_Bin_175	178357385347368	179085048763158	chr4	4q	0	1226	q	289451367427841	102314467506711	-0.061	N21_2062	0
4q_Bin_180	181995702426316	182723365842105	chr4	4q	1	1231	q	285956736792809	115564879647054	0.004	N21_2062	2024-02-01
4q_Bin_181	182723365842105	183451029257895	chr4	4q	4	1232	q	218637112077782	109295988565964	-0.0028	N21_2062	2024-05-03
4q_Bin_182	183451029257895	184178692673684	chr4	4q	5	1233	q	226098991687689	11641719969724	0.000444444444444445	N21_2062	2024-05-03
4q_Bin_183	184178692673684	184906356089474	chr4	4q	5	1234	q	155320138453118	132138048735549	0.00390909090909091	N21_2062	2024-05-03
4q_Bin_184	184906356089474	185634019505263	chr4	4q	10	1235	q	153594285250165	153864035740976	0.014875	N21_2062	>5
4q_Bin_185	185634019505263	186361682921053	chr4	4q	4	1236	q	11965126660269	17122322036906	-0.01875	N21_2062	2024-05-03
4q_Bin_186	186361682921053	187089346336842	chr4	4q	1	1237	q	0.949887655939569	177294369081076	-0.0221818181818182	N21_2062	2024-02-01
4q_Bin_187	187089346336842	187817009752632	chr4	4q	0	1238	q	162398346120218	0.857846205015725	-0.0039	N21_2062	0
4q_Bin_188	187817009752632	188544673168421	chr4	4q	2	1239	q	187324965305767	0.815978135073914	-0.0114	N21_2062	2024-02-01
4q_Bin_189	188544673168421	189272336584211	chr4	4q	0	1240	q	10595132144801	0.802686030854488	0.0188	N21_2062	0
4q_Bin_190	189272336584211	1.9e+08	chr4	4q	0	1241	q	165396043992344	0.807852777606139	-0.04825	N21_2062	0
4q_Bin_191	1.9e+08	190214555	chr4	4q	0	1242	q	0.914754961456842	0.795586889020419	-0.025	N21_2062	0
5p_Bin_1	0	1000000	chr5	5p	13	1243	p	255465924539355	21580746626179	0.130058823529412	N21_2062	>5
5p_Bin_2	1000000	2000000	chr5	5p	7	1244	p	188645181753294	183735864676152	0.140947368421053	N21_2062	>5
5p_Bin_3	2000000	3000000	chr5	5p	1	1245	p	250280588811412	0.954615869068811	-0.00673333333333333	N21_2062	2024-02-01
5p_Bin_4	3000000	4000000	chr5	5p	1	1246	p	259883730848506	10562116288824	-0.0464615384615385	N21_2062	2024-02-01
5p_Bin_5	4000000	5000000	chr5	5p	0	1247	p	0.587843367609209	117988004589189	-0.034	N21_2062	0
5p_Bin_6	5000000	6000000	chr5	5p	2	1248	p	244456811068863	176929536146112	-0.026	N21_2062	2024-02-01
5p_Bin_7	6000000	7000000	chr5	5p	5	1249	p	281722578681057	162597456992207	-0.0228181818181818	N21_2062	2024-05-03
5p_Bin_8	7000000	8000000	chr5	5p	4	1250	p	312302752588799	147221433254431	-0.036	N21_2062	2024-05-03
5p_Bin_9	8000000	9000000	chr5	5p	1	1251	p	286634099029383	127064132587244	-0.0356666666666667	N21_2062	2024-02-01
5p_Bin_10	9000000	10000000	chr5	5p	2	1252	p	202318471721318	135769245648072	-0.05	N21_2062	2024-02-01
5p_Bin_11	10000000	1.1e+07	chr5	5p	9	1253	p	247847793123399	118876755167805	0.00128571428571428	N21_2062	>5
5p_Bin_12	1.1e+07	1.2e+07	chr5	5p	0	1254	p	291957745054503	11404693765926	-0.009	N21_2062	0
5p_Bin_13	1.2e+07	1.3e+07	chr5	5p	0	1255	p	0.999485515792531	110538749399503	-0.031	N21_2062	0
5p_Bin_14	1.3e+07	1.4e+07	chr5	5p	1	1256	p	0.847756974372282	110934707705798	0.00166666666666667	N21_2062	2024-02-01
5p_Bin_15	1.4e+07	1.5e+07	chr5	5p	3	1257	p	286014504946526	105349571393457	-0.0272352941176471	N21_2062	2024-05-03
5p_Bin_16	1.5e+07	1.6e+07	chr5	5p	1	1258	p	151619148334382	103152305729449	-0.0248	N21_2062	2024-02-01
5p_Bin_17	1.6e+07	1.7e+07	chr5	5p	3	1259	p	20398406033143	0.947162292644231	-0.0062	N21_2062	2024-05-03
5p_Bin_18	1.7e+07	1.8e+07	chr5	5p	1	1260	p	213993517024242	0.979351548374907	0.0029	N21_2062	2024-02-01
5p_Bin_20	1.9e+07	20000000	chr5	5p	1	1262	p	283736853608047	0.854624474374625	0.037	N21_2062	2024-02-01
5p_Bin_21	20000000	2.1e+07	chr5	5p	0	1263	p	150010845456446	0.904865902462526	-0.0455	N21_2062	0
5p_Bin_22	2.1e+07	2.2e+07	chr5	5p	1	1264	p	23509677759803	0.863414395658638	-0.002	N21_2062	2024-02-01
5p_Bin_23	2.2e+07	2.3e+07	chr5	5p	0	1265	p	186946812898238	0.812418556881409	-0.058	N21_2062	0
5p_Bin_24	2.3e+07	2.4e+07	chr5	5p	0	1266	p	180475284257893	0.781227609185812	-0.098	N21_2062	0
5p_Bin_25	2.4e+07	2.5e+07	chr5	5p	1	1267	p	185252344645757	0.832060004085231	0.02425	N21_2062	2024-02-01
5p_Bin_26	2.5e+07	2.6e+07	chr5	5p	0	1268	p	221853982259613	0.711016338985299	0.043	N21_2062	0
5p_Bin_28	2.7e+07	2.8e+07	chr5	5p	0	1270	p	26519359111285	0.637512773682986	-0.0605	N21_2062	0
5p_Bin_29	2.8e+07	2.9e+07	chr5	5p	0	1271	p	203961461085864	0.603217779270667	0.015	N21_2062	0
5p_Bin_30	2.9e+07	30000000	chr5	5p	0	1272	p	181554823006639	0.589175267495576	0.016	N21_2062	0
5p_Bin_32	3.1e+07	3.2e+07	chr5	5p	4	1274	p	133617728087613	0.743663375934841	-0.00358333333333333	N21_2062	2024-05-03
5p_Bin_33	3.2e+07	3.3e+07	chr5	5p	5	1275	p	210000572592915	0.697441775635598	-0.0025	N21_2062	2024-05-03
5p_Bin_34	3.3e+07	3.4e+07	chr5	5p	3	1276	p	194851693725277	0.673888872861193	-0.014625	N21_2062	2024-05-03
5p_Bin_35	3.4e+07	3.5e+07	chr5	5p	6	1277	p	160312753692981	0.652092061708299	0.019125	N21_2062	>5
5p_Bin_36	3.5e+07	3.6e+07	chr5	5p	4	1278	p	214671804096108	0.623952035386064	-0.0241428571428571	N21_2062	2024-05-03
5p_Bin_37	3.6e+07	3.7e+07	chr5	5p	6	1279	p	215445682078158	0.598227856499572	0.0151111111111111	N21_2062	>5
5p_Bin_38	3.7e+07	3.8e+07	chr5	5p	4	1280	p	250155664789213	0.552528677574398	-0.04	N21_2062	2024-05-03
5p_Bin_39	3.8e+07	3.9e+07	chr5	5p	6	1281	p	162760574954403	0.512782469376377	-0.0271111111111111	N21_2062	>5
5p_Bin_40	3.9e+07	40000000	chr5	5p	2	1282	p	25474056505772	0.519044547992376	-0.018625	N21_2062	2024-02-01
5p_Bin_41	40000000	4.1e+07	chr5	5p	6	1283	p	181430267222569	0.47679289556419	-0.00157142857142857	N21_2062	>5
5p_Bin_42	4.1e+07	4.2e+07	chr5	5p	5	1284	p	160867697012353	0.435462878476398	-0.00283333333333333	N21_2062	2024-05-03
5p_Bin_43	4.2e+07	4.3e+07	chr5	5p	3	1285	p	186924477097132	0.407940394273568	-0.0366	N21_2062	2024-05-03
5p_Bin_44	4.3e+07	4.4e+07	chr5	5p	10	1286	p	183657017266585	0.396716839802251	0.00391666666666667	N21_2062	>5
5p_Bin_45	4.4e+07	4.5e+07	chr5	5p	1	1287	p	166772114909839	0.328783571457794	-0.0035	N21_2062	2024-02-01
5p_Bin_46	4.5e+07	4.6e+07	chr5	5p	1	1288	p	169381757963451	0.376194279956892	-0.032	N21_2062	2024-02-01
5q_Bin_1	50059807	507847531153846	chr5	5q	2	1290	q	162602647660406	0.395822858687811	0.092	N21_2062	2024-02-01
5q_Bin_3	515096992307692	522346453461538	chr5	5q	0	1292	q	164631848513786	0.299633215593099	-0.01	N21_2062	0
5q_Bin_4	522346453461538	529595914615385	chr5	5q	2	1293	q	204178397102655	0.39349166296056	-0.00514285714285714	N21_2062	2024-02-01
5q_Bin_5	529595914615385	536845375769231	chr5	5q	4	1294	q	189166170496281	0.374356874271703	-0.0055	N21_2062	2024-05-03
5q_Bin_6	536845375769231	544094836923077	chr5	5q	1	1295	q	205990184249021	0.377131158911148	0.0101428571428571	N21_2062	2024-02-01
5q_Bin_7	544094836923077	551344298076923	chr5	5q	5	1296	q	221911370178016	0.374999147157649	-0.006125	N21_2062	2024-05-03
5q_Bin_8	551344298076923	558593759230769	chr5	5q	5	1297	q	155362751384243	0.402518245259635	-0.001	N21_2062	2024-05-03
5q_Bin_9	558593759230769	565843220384615	chr5	5q	2	1298	q	193345156373716	0.413437937119636	0.0151428571428571	N21_2062	2024-02-01
5q_Bin_10	565843220384615	573092681538462	chr5	5q	4	1299	q	217045144055342	0.432313093995088	-0.025	N21_2062	2024-05-03
5q_Bin_11	573092681538462	580342142692308	chr5	5q	0	1300	q	160665654312848	0.343879185707867	-0.012	N21_2062	0
5q_Bin_12	580342142692308	587591603846154	chr5	5q	3	1301	q	201244477862602	0.485054430323203	-0.0168571428571429	N21_2062	2024-05-03
5q_Bin_13	587591603846154	59484106.5	chr5	5q	1	1302	q	226153387316225	0.493579826914195	0.0113333333333333	N21_2062	2024-02-01
5q_Bin_14	59484106.5	602090526153846	chr5	5q	0	1303	q	190406559794129	0.333424762173629	-0.0346	N21_2062	0
5q_Bin_15	602090526153846	609339987307692	chr5	5q	4	1304	q	163933176017214	0.49937560368404	-0.0388333333333333	N21_2062	2024-05-03
5q_Bin_16	609339987307692	616589448461538	chr5	5q	3	1305	q	140904880961178	0.491287332387349	-0.03525	N21_2062	2024-05-03
5q_Bin_17	616589448461538	623838909615385	chr5	5q	1	1306	q	159231102679485	0.510226253113064	-0.0115	N21_2062	2024-02-01
5q_Bin_19	631088370769231	638337831923077	chr5	5q	0	1308	q	150452289896641	0.388238692333995	0.0395	N21_2062	0
5q_Bin_20	638337831923077	645587293076923	chr5	5q	2	1309	q	144065233168646	0.482212468878266	0.0022	N21_2062	2024-02-01
5q_Bin_21	645587293076923	652836754230769	chr5	5q	3	1310	q	198035879034732	0.50492257032452	0.000799999999999999	N21_2062	2024-05-03
5q_Bin_22	652836754230769	660086215384615	chr5	5q	7	1311	q	16657758045977	0.504985055930249	-0.03175	N21_2062	>5
5q_Bin_23	660086215384615	667335676538462	chr5	5q	2	1312	q	145794424143008	0.480334758486293	0.00442857142857143	N21_2062	2024-02-01
5q_Bin_24	667335676538462	674585137692308	chr5	5q	2	1313	q	209546287538279	0.348113432975417	-0.0876666666666667	N21_2062	2024-02-01
5q_Bin_25	674585137692308	681834598846154	chr5	5q	0	1314	q	199777091643929	0.328640898032432	-0.0356666666666667	N21_2062	0
5q_Bin_26	681834598846154	68908406	chr5	5q	1	1315	q	160998949024967	0.489200348952483	0.0264444444444444	N21_2062	2024-02-01
5q_Bin_29	703582982307692	710832443461538	chr5	5q	3	1318	q	200739872153348	0.277521039570635	-0.01225	N21_2062	2024-05-03
5q_Bin_30	710832443461538	718081904615385	chr5	5q	3	1319	q	175460047619539	0.491350167444998	-0.026875	N21_2062	2024-05-03
5q_Bin_31	718081904615385	725331365769231	chr5	5q	3	1320	q	177117585309118	0.444122028111683	-0.0408571428571429	N21_2062	2024-05-03
5q_Bin_32	725331365769231	732580826923077	chr5	5q	2	1321	q	203950784859022	0.396715814276667	-0.0285833333333333	N21_2062	2024-02-01
5q_Bin_33	732580826923077	739830288076923	chr5	5q	6	1322	q	211616076478884	0.355070465888105	-0.037	N21_2062	>5
5q_Bin_34	739830288076923	747079749230769	chr5	5q	2	1323	q	190293138540391	0.315330622704471	-0.0248571428571429	N21_2062	2024-02-01
5q_Bin_35	747079749230769	754329210384615	chr5	5q	6	1324	q	213992918556536	0.273824627917844	0.00375	N21_2062	>5
5q_Bin_36	754329210384615	761578671538461	chr5	5q	4	1325	q	174877867031179	0.302495266503779	-0.00477777777777778	N21_2062	2024-05-03
5q_Bin_37	761578671538461	768828132692308	chr5	5q	5	1326	q	218970068715554	0.304127165890133	-0.00516666666666667	N21_2062	2024-05-03
5q_Bin_38	768828132692308	776077593846154	chr5	5q	6	1327	q	184079767297521	0.329519452990213	-0.033	N21_2062	>5
5q_Bin_39	776077593846154	78332705.5	chr5	5q	3	1328	q	217607429127364	0.334171610464691	-0.0274285714285714	N21_2062	2024-05-03
5q_Bin_40	78332705.5	790576516153846	chr5	5q	5	1329	q	229416387832953	0.319213470258682	-0.0488333333333333	N21_2062	2024-05-03
5q_Bin_41	790576516153846	797825977307692	chr5	5q	5	1330	q	219873780644545	0.326625965456559	-0.000874999999999999	N21_2062	2024-05-03
5q_Bin_42	797825977307692	805075438461538	chr5	5q	5	1331	q	211953312772693	0.302966536519517	-0.0382857142857143	N21_2062	2024-05-03
5q_Bin_43	805075438461538	812324899615385	chr5	5q	7	1332	q	172404478182976	0.325793651557803	-0.013	N21_2062	>5
5q_Bin_44	812324899615385	819574360769231	chr5	5q	4	1333	q	217233047788553	0.360298058452419	-0.03175	N21_2062	2024-05-03
5q_Bin_45	819574360769231	826823821923077	chr5	5q	3	1334	q	17870405206877	0.368559628057701	-0.0162	N21_2062	2024-05-03
5q_Bin_46	826823821923077	834073283076923	chr5	5q	3	1335	q	235418582441349	0.370490755785812	-0.0356	N21_2062	2024-05-03
5q_Bin_47	834073283076923	841322744230769	chr5	5q	4	1336	q	175634640937498	0.36241327774687	0.059	N21_2062	2024-05-03
5q_Bin_50	855821666538461	863071127692308	chr5	5q	0	1339	q	222042178615468	0.316595279163022	-0.008	N21_2062	0
5q_Bin_51	863071127692308	870320588846154	chr5	5q	1	1340	q	200596274298425	0.384111499289548	-0.0515	N21_2062	2024-02-01
5q_Bin_52	870320588846154	87757005	chr5	5q	2	1341	q	172125408885439	0.384934265273695	0.0323333333333333	N21_2062	2024-02-01
5q_Bin_53	87757005	884819511153846	chr5	5q	2	1342	q	195942800061568	0.340736761325171	-0.0212	N21_2062	2024-02-01
5q_Bin_54	884819511153846	892068972307692	chr5	5q	3	1343	q	178513012799983	0.383605853106841	-0.045	N21_2062	2024-05-03
5q_Bin_55	892068972307692	899318433461539	chr5	5q	0	1344	q	19609169295946	0.358277097751008	0.01	N21_2062	0
5q_Bin_56	899318433461539	906567894615385	chr5	5q	5	1345	q	175629042330034	0.434860259163305	-0.0388	N21_2062	2024-05-03
5q_Bin_58	913817355769231	921066816923077	chr5	5q	0	1347	q	20366144830401	0.382016791959699	-0.022	N21_2062	0
5q_Bin_59	921066816923077	928316278076923	chr5	5q	0	1348	q	178893093818108	0.382459357967974	0.0195	N21_2062	0
5q_Bin_60	928316278076923	935565739230769	chr5	5q	1	1349	q	216464664713907	0.378392645101501	-0.024	N21_2062	2024-02-01
5q_Bin_61	935565739230769	942815200384615	chr5	5q	4	1350	q	19438283337374	0.430513637257705	-0.004	N21_2062	2024-05-03
5q_Bin_62	942815200384615	950064661538461	chr5	5q	2	1351	q	184578358268704	0.443766940592581	-0.0433333333333333	N21_2062	2024-02-01
5q_Bin_63	950064661538461	957314122692308	chr5	5q	7	1352	q	238551397371874	0.429579872629744	-0.0271111111111111	N21_2062	>5
5q_Bin_64	957314122692308	964563583846154	chr5	5q	4	1353	q	162677309350079	0.448290328049555	0.00555555555555556	N21_2062	2024-05-03
5q_Bin_65	964563583846154	97181304.5	chr5	5q	6	1354	q	158882762056804	0.476505624090728	0.0305	N21_2062	>5
5q_Bin_66	97181304.5	979062506153846	chr5	5q	1	1355	q	160318048358798	0.414162904938006	-0.077	N21_2062	2024-02-01
5q_Bin_67	979062506153846	986311967307692	chr5	5q	0	1356	q	160396931309268	0.419843118770473	0.0263333333333333	N21_2062	0
5q_Bin_69	993561428461539	100081088961538	chr5	5q	0	1358	q	175038028837087	0.424832017133757	-0.013	N21_2062	0
5q_Bin_70	100081088961538	100806035076923	chr5	5q	1	1359	q	201129899020701	0.490923435659535	0.001	N21_2062	2024-02-01
5q_Bin_72	101530981192308	102255927307692	chr5	5q	1	1361	q	230258500112778	0.413188970311295	-0.0106	N21_2062	2024-02-01
5q_Bin_73	102255927307692	102980873423077	chr5	5q	1	1362	q	240444499792278	0.511705802163145	-0.0218	N21_2062	2024-02-01
5q_Bin_75	103705819538462	104430765653846	chr5	5q	0	1364	q	176711872030497	0.448822010203966	-0.015	N21_2062	0
5q_Bin_78	105880657884615	106605604	chr5	5q	0	1367	q	18234148283509	0.452699433543282	-0.043	N21_2062	0
5q_Bin_79	106605604	107330550115385	chr5	5q	0	1368	q	199160638884425	0.460310472179085	-0.0201666666666667	N21_2062	0
5q_Bin_80	107330550115385	108055496230769	chr5	5q	2	1369	q	166221500956522	0.465731207303107	0.002	N21_2062	2024-02-01
5q_Bin_81	108055496230769	108780442346154	chr5	5q	2	1370	q	207423286502524	0.509224975077718	-0.0426666666666667	N21_2062	2024-02-01
5q_Bin_82	108780442346154	109505388461538	chr5	5q	1	1371	q	190143116101156	0.519129374077596	-0.0323333333333333	N21_2062	2024-02-01
5q_Bin_83	109505388461538	110230334576923	chr5	5q	1	1372	q	152723905299995	0.516669025552282	0.0065	N21_2062	2024-02-01
5q_Bin_84	110230334576923	110955280692308	chr5	5q	2	1373	q	230554192443624	0.574725173076537	-0.0085	N21_2062	2024-02-01
5q_Bin_85	110955280692308	111680226807692	chr5	5q	6	1374	q	198191849995635	0.625382876746478	-0.022	N21_2062	>5
5q_Bin_86	111680226807692	112405172923077	chr5	5q	2	1375	q	210920938252483	0.515034288050438	0.0485714285714286	N21_2062	2024-02-01
5q_Bin_87	112405172923077	113130119038462	chr5	5q	5	1376	q	241939751730601	0.668729940011545	-0.0364285714285714	N21_2062	2024-05-03
5q_Bin_88	113130119038462	113855065153846	chr5	5q	1	1377	q	226209710226107	0.724812255669927	0.0213333333333333	N21_2062	2024-02-01
5q_Bin_89	113855065153846	114580011269231	chr5	5q	1	1378	q	250792689512772	0.73617102411804	-0.058	N21_2062	2024-02-01
5q_Bin_90	114580011269231	115304957384615	chr5	5q	3	1379	q	253286298700385	0.752047868095138	-0.003625	N21_2062	2024-05-03
5q_Bin_91	115304957384615	116029903.5	chr5	5q	7	1380	q	168560354680845	0.749016954072071	-0.0644285714285714	N21_2062	>5
5q_Bin_92	116029903.5	116754849615385	chr5	5q	4	1381	q	240312474484975	0.790618160693648	-0.0375	N21_2062	2024-05-03
5q_Bin_94	117479795730769	118204741846154	chr5	5q	0	1383	q	145298543932574	0.594702066485225	0.009	N21_2062	0
5q_Bin_95	118204741846154	118929687961538	chr5	5q	1	1384	q	22652310091496	0.82143552304409	0.00775	N21_2062	2024-02-01
5q_Bin_96	118929687961538	119654634076923	chr5	5q	3	1385	q	131471489422528	0.822637604821721	0.014	N21_2062	2024-05-03
5q_Bin_97	119654634076923	120379580192308	chr5	5q	0	1386	q	149422965384783	0.637062380698564	-0.02625	N21_2062	0
5q_Bin_99	121104526307692	121829472423077	chr5	5q	0	1388	q	228662517573084	0.67373448459044	0.0206	N21_2062	0
5q_Bin_100	121829472423077	122554418538462	chr5	5q	4	1389	q	252126255609668	0.790395770045185	-0.0428571428571429	N21_2062	2024-05-03
5q_Bin_101	122554418538462	123279364653846	chr5	5q	4	1390	q	207252421495448	0.784031724177899	0.0075	N21_2062	2024-05-03
5q_Bin_102	123279364653846	124004310769231	chr5	5q	2	1391	q	23253630409743	0.779798784783334	-0.00575	N21_2062	2024-02-01
5q_Bin_103	124004310769231	124729256884615	chr5	5q	2	1392	q	230880160517984	0.811653456015742	-0.0107142857142857	N21_2062	2024-02-01
5q_Bin_104	124729256884615	125454203	chr5	5q	0	1393	q	199294914817545	0.669458932168227	-0.0025	N21_2062	0
5q_Bin_105	125454203	126179149115385	chr5	5q	0	1394	q	118934167392877	0.643245207561324	0.00275	N21_2062	0
5q_Bin_106	126179149115385	126904095230769	chr5	5q	4	1395	q	203550985196612	0.824198340513591	-0.0355	N21_2062	2024-05-03
5q_Bin_107	126904095230769	127629041346154	chr5	5q	3	1396	q	183437928047972	0.858847272694044	-0.016	N21_2062	2024-05-03
5q_Bin_108	127629041346154	128353987461538	chr5	5q	4	1397	q	175451187017763	0.871841968604936	-0.093	N21_2062	2024-05-03
5q_Bin_109	128353987461538	129078933576923	chr5	5q	1	1398	q	140301222806609	0.568209817446588	0.0195	N21_2062	2024-02-01
5q_Bin_110	129078933576923	129803879692308	chr5	5q	2	1399	q	15941584724346	0.870551976129361	0.031	N21_2062	2024-02-01
5q_Bin_111	129803879692308	130528825807692	chr5	5q	1	1400	q	202135871662949	0.550387045523737	0.0245	N21_2062	2024-02-01
5q_Bin_112	130528825807692	131253771923077	chr5	5q	3	1401	q	124879370967149	0.886301329895849	-0.0095	N21_2062	2024-05-03
5q_Bin_113	131253771923077	131978718038462	chr5	5q	4	1402	q	0.979586974833507	0.89682097489076	0.0038	N21_2062	2024-05-03
5q_Bin_114	131978718038462	132703664153846	chr5	5q	12	1403	q	207489083656446	0.847935243278702	-0.01075	N21_2062	>5
5q_Bin_115	132703664153846	133428610269231	chr5	5q	11	1404	q	174947290329814	0.873178871730586	0.000500000000000001	N21_2062	>5
5q_Bin_116	133428610269231	134153556384615	chr5	5q	4	1405	q	19046945638437	0.883983233161455	0.0065	N21_2062	2024-05-03
5q_Bin_117	134153556384615	134878502.5	chr5	5q	11	1406	q	101997168502588	0.849433627876161	-0.004	N21_2062	>5
5q_Bin_118	134878502.5	135603448615385	chr5	5q	8	1407	q	178841446899374	0.833499921420388	0.00227272727272727	N21_2062	>5
5q_Bin_119	135603448615385	136328394730769	chr5	5q	4	1408	q	118996748295325	0.811390337741256	0.027	N21_2062	2024-05-03
5q_Bin_120	136328394730769	137053340846154	chr5	5q	1	1409	q	133957352659733	0.777451183192743	-0.0645	N21_2062	2024-02-01
5q_Bin_121	137053340846154	137778286961538	chr5	5q	2	1410	q	16104643259955	0.718289113210203	-0.0053	N21_2062	2024-02-01
5q_Bin_122	137778286961538	138503233076923	chr5	5q	13	1411	q	231573216738796	0.567817466057352	-0.0245454545454545	N21_2062	>5
5q_Bin_123	138503233076923	139228179192308	chr5	5q	5	1412	q	214120851292031	0.444523611286765	0.0031	N21_2062	2024-05-03
5q_Bin_124	139228179192308	139953125307692	chr5	5q	13	1413	q	234622475401362	0.375110725302205	-0.00572727272727273	N21_2062	>5
5q_Bin_125	139953125307692	140678071423077	chr5	5q	19	1414	q	253774192749937	0.430715681152901	-0.0494545454545455	N21_2062	>5
5q_Bin_126	140678071423077	141403017538462	chr5	5q	36	1415	q	192700442680882	0.484906333824463	-0.0257692307692308	N21_2062	>5
5q_Bin_127	141403017538462	142127963653846	chr5	5q	16	1416	q	254264930806669	0.375710489881182	-0.023	N21_2062	>5
5q_Bin_128	142127963653846	142852909769231	chr5	5q	3	1417	q	226940219606707	0.234239008040384	-0.0447	N21_2062	2024-05-03
5q_Bin_129	142852909769231	143577855884615	chr5	5q	1	1418	q	24223921428443	0.266706530699962	-0.0423333333333333	N21_2062	2024-02-01
5q_Bin_130	143577855884615	144302802	chr5	5q	3	1419	q	240477098537729	0.300263711396971	-0.055	N21_2062	2024-05-03
5q_Bin_132	145027748115385	145752694230769	chr5	5q	1	1421	q	215265252760109	0.156344805772441	0.00916666666666667	N21_2062	2024-02-01
5q_Bin_133	145752694230769	146477640346154	chr5	5q	6	1422	q	222102708778736	0.296480810036436	-0.0065	N21_2062	>5
5q_Bin_134	146477640346154	147202586461538	chr5	5q	2	1423	q	218404596760603	0.321158592802776	-0.0245	N21_2062	2024-02-01
5q_Bin_135	147202586461538	147927532576923	chr5	5q	5	1424	q	21980142519341	0.30363270917106	-0.022	N21_2062	2024-05-03
5q_Bin_136	147927532576923	148652478692308	chr5	5q	4	1425	q	215266880287896	0.324209634954695	-0.031875	N21_2062	2024-05-03
5q_Bin_137	148652478692308	149377424807692	chr5	5q	7	1426	q	191032679137507	0.395891422577863	0.00327272727272727	N21_2062	>5
5q_Bin_138	149377424807692	150102370923077	chr5	5q	9	1427	q	218314030742908	0.505449525792425	0.00414285714285714	N21_2062	>5
5q_Bin_139	150102370923077	150827317038462	chr5	5q	14	1428	q	192604280350073	0.618631551173009	0.00227272727272727	N21_2062	>5
5q_Bin_140	150827317038462	151552263153846	chr5	5q	9	1429	q	216767869153123	0.622786418575536	-0.003625	N21_2062	>5
5q_Bin_141	151552263153846	152277209269231	chr5	5q	3	1430	q	131087483266884	0.626404798704215	-0.104	N21_2062	2024-05-03
5q_Bin_142	152277209269231	153002155384615	chr5	5q	2	1431	q	193764373904727	0.28183341301316	-0.047	N21_2062	2024-02-01
5q_Bin_143	153002155384615	153727101.5	chr5	5q	1	1432	q	176569909164913	0.615732420780103	-0.0176	N21_2062	2024-02-01
5q_Bin_144	153727101.5	154452047615385	chr5	5q	5	1433	q	23274991260199	0.569580515950256	0.003	N21_2062	2024-05-03
5q_Bin_145	154452047615385	155176993730769	chr5	5q	6	1434	q	177441368417661	0.485197619191349	-0.0325	N21_2062	>5
5q_Bin_146	155176993730769	155901939846154	chr5	5q	1	1435	q	147423589979519	0.505444608409288	-0.004	N21_2062	2024-02-01
5q_Bin_147	155901939846154	156626885961538	chr5	5q	0	1436	q	194211192567638	0.377780070588504	0.0116	N21_2062	0
5q_Bin_148	156626885961538	157351832076923	chr5	5q	6	1437	q	201613035061277	0.48529482502066	-0.0394545454545455	N21_2062	>5
5q_Bin_149	157351832076923	158076778192308	chr5	5q	5	1438	q	163639945245186	0.532646164235633	-0.048	N21_2062	2024-05-03
5q_Bin_150	158076778192308	158801724307692	chr5	5q	1	1439	q	143234305433874	0.44501518975215	-0.04625	N21_2062	2024-02-01
5q_Bin_151	158801724307692	159526670423077	chr5	5q	2	1440	q	219008318162926	0.582299235684496	-0.0136666666666667	N21_2062	2024-02-01
5q_Bin_152	159526670423077	160251616538462	chr5	5q	3	1441	q	227176981610753	0.618002069956283	0.002	N21_2062	2024-05-03
5q_Bin_153	160251616538462	160976562653846	chr5	5q	7	1442	q	129869119200492	0.65790688663965	-0.085	N21_2062	>5
5q_Bin_154	160976562653846	161701508769231	chr5	5q	2	1443	q	129229317474798	0.681503587125779	-0.005	N21_2062	2024-02-01
5q_Bin_156	162426454884615	163151401	chr5	5q	0	1445	q	131740297740219	0.522692761278773	0.048	N21_2062	0
5q_Bin_157	163151401	163876347115385	chr5	5q	4	1446	q	119303086615885	0.691355272426628	-0.019	N21_2062	2024-05-03
5q_Bin_158	163876347115385	164601293230769	chr5	5q	0	1447	q	174084451126139	0.544683917873221	-0.037	N21_2062	0
5q_Bin_160	165326239346154	166051185461538	chr5	5q	0	1449	q	196347727554862	0.565156704226929	-0.048	N21_2062	0
5q_Bin_161	166051185461538	166776131576923	chr5	5q	0	1450	q	115302391585359	0.558302548735691	-0.038	N21_2062	0
5q_Bin_162	166776131576923	167501077692308	chr5	5q	1	1451	q	152925875950578	0.701049182903968	-0.0605	N21_2062	2024-02-01
5q_Bin_163	167501077692308	168226023807692	chr5	5q	0	1452	q	178386161017572	0.570922470045483	-0.006	N21_2062	0
5q_Bin_164	168226023807692	168950969923077	chr5	5q	5	1453	q	20923038341433	0.679344569476431	-0.0266	N21_2062	2024-05-03
5q_Bin_165	168950969923077	169675916038462	chr5	5q	2	1454	q	105245947486082	0.687409765768766	-0.00575	N21_2062	2024-02-01
5q_Bin_166	169675916038462	170400862153846	chr5	5q	4	1455	q	180708572928046	0.728774474254067	0.0164444444444444	N21_2062	2024-05-03
5q_Bin_167	170400862153846	171125808269231	chr5	5q	1	1456	q	202942015769368	0.506831047663483	0.0471666666666667	N21_2062	2024-02-01
5q_Bin_168	171125808269231	171850754384615	chr5	5q	2	1457	q	166859393828559	0.485663033867221	-0.00945454545454546	N21_2062	2024-02-01
5q_Bin_169	171850754384615	172575700.5	chr5	5q	4	1458	q	202259918844237	0.738029414291578	0.01	N21_2062	2024-05-03
5q_Bin_170	172575700.5	173300646615385	chr5	5q	8	1459	q	11772550375261	0.790971293250806	-0.00516666666666667	N21_2062	>5
5q_Bin_171	173300646615385	174025592730769	chr5	5q	5	1460	q	164844195025926	0.808351086233571	-0.00144444444444444	N21_2062	2024-05-03
5q_Bin_172	174025592730769	174750538846154	chr5	5q	2	1461	q	204212109650698	0.465033463737216	0.01075	N21_2062	2024-02-01
5q_Bin_173	174750538846154	175475484961538	chr5	5q	1	1462	q	174558440984852	0.475081673049452	-0.031625	N21_2062	2024-02-01
5q_Bin_174	175475484961538	176200431076923	chr5	5q	5	1463	q	228290223632102	0.780506317998776	-0.004	N21_2062	2024-05-03
5q_Bin_175	176200431076923	176925377192308	chr5	5q	17	1464	q	177616323308078	0.687213407706433	0.0013	N21_2062	>5
5q_Bin_176	176925377192308	177650323307692	chr5	5q	19	1465	q	165908220860661	0.649622381726643	-0.0116363636363636	N21_2062	>5
5q_Bin_177	177650323307692	178375269423077	chr5	5q	8	1466	q	186531685038011	0.752470885418794	-0.00275	N21_2062	>5
5q_Bin_178	178375269423077	179100215538462	chr5	5q	8	1467	q	210991237032203	0.823148021446515	0.000615384615384616	N21_2062	>5
5q_Bin_179	179100215538462	179825161653846	chr5	5q	9	1468	q	135331458477913	101935008484915	-0.0209166666666667	N21_2062	>5
5q_Bin_180	179825161653846	180550107769231	chr5	5q	7	1469	q	194169555935878	13075905140987	-0.0180833333333333	N21_2062	>5
5q_Bin_181	180550107769231	181275053884615	chr5	5q	11	1470	q	364584127986392	168256821993016	0.044	N21_2062	>5
6p_Bin_1	0	1000000	chr6	6p	4	1473	p	143212839022804	170714332850768	-0.0403571428571429	N21_2062	2024-05-03
6p_Bin_2	1000000	2000000	chr6	6p	4	1474	p	0.754376415640599	163862332464849	-0.0204285714285714	N21_2062	2024-05-03
6p_Bin_3	2000000	3000000	chr6	6p	9	1475	p	120733882664191	15041659103922	-0.0107272727272727	N21_2062	>5
6p_Bin_4	3000000	4000000	chr6	6p	8	1476	p	266621760707162	118226182874087	-0.044125	N21_2062	>5
6p_Bin_5	4000000	5000000	chr6	6p	4	1477	p	206197821830443	0.96605325867918	-0.0331666666666667	N21_2062	2024-05-03
6p_Bin_6	5000000	6000000	chr6	6p	4	1478	p	121376893848757	0.825271719795585	-0.0466	N21_2062	2024-05-03
6p_Bin_7	6000000	7000000	chr6	6p	3	1479	p	154323196238946	0.733989790047563	-0.000666666666666666	N21_2062	2024-05-03
6p_Bin_8	7000000	8000000	chr6	6p	7	1480	p	147633326403605	0.614109071990537	-0.0336	N21_2062	>5
6p_Bin_9	8000000	9000000	chr6	6p	3	1481	p	217516912569696	0.586138257205012	-0.0398	N21_2062	2024-05-03
6p_Bin_10	9000000	10000000	chr6	6p	0	1482	p	187115963547213	0.55169034274591	-0.04875	N21_2062	0
6p_Bin_11	10000000	1.1e+07	chr6	6p	10	1483	p	267197150168659	0.589591506142939	-0.0202142857142857	N21_2062	>5
6p_Bin_12	1.1e+07	1.2e+07	chr6	6p	5	1484	p	228291761384259	0.561945961163141	-0.0205833333333333	N21_2062	2024-05-03
6p_Bin_13	1.2e+07	1.3e+07	chr6	6p	2	1485	p	183751520522034	0.558475370282003	-0.0496	N21_2062	2024-02-01
6p_Bin_14	1.3e+07	1.4e+07	chr6	6p	7	1486	p	279891237630229	0.554251028501491	-0.0363076923076923	N21_2062	>5
6p_Bin_15	1.4e+07	1.5e+07	chr6	6p	1	1487	p	192723772240857	0.509117850737834	-0.0170833333333333	N21_2062	2024-02-01
6p_Bin_16	1.5e+07	1.6e+07	chr6	6p	2	1488	p	215643928120073	0.629926310974333	-0.0322727272727273	N21_2062	2024-02-01
6p_Bin_17	1.6e+07	1.7e+07	chr6	6p	3	1489	p	173923428737761	0.6804971092357	-0.0386363636363636	N21_2062	2024-05-03
6p_Bin_18	1.7e+07	1.8e+07	chr6	6p	6	1490	p	243900187137692	0.730902115322844	-0.037	N21_2062	>5
6p_Bin_19	1.8e+07	1.9e+07	chr6	6p	5	1491	p	245768034589633	0.83268156104579	-0.026	N21_2062	2024-05-03
6p_Bin_20	1.9e+07	20000000	chr6	6p	1	1492	p	278707142328388	0.943358157169467	-0.0012	N21_2062	2024-02-01
6p_Bin_21	20000000	2.1e+07	chr6	6p	2	1493	p	273583519189164	0.968655175589145	-0.0194	N21_2062	2024-02-01
6p_Bin_22	2.1e+07	2.2e+07	chr6	6p	3	1494	p	256636602271276	0.986715361175005	-0.0201428571428571	N21_2062	2024-05-03
6p_Bin_23	2.2e+07	2.3e+07	chr6	6p	2	1495	p	27303209119284	0.430177570472889	-0.043	N21_2062	2024-02-01
6p_Bin_25	2.4e+07	2.5e+07	chr6	6p	10	1497	p	31182868985587	0.964690276479432	-0.033	N21_2062	>5
6p_Bin_26	2.5e+07	2.6e+07	chr6	6p	3	1498	p	210029064710342	100666591907352	-0.0573076923076923	N21_2062	2024-05-03
6p_Bin_27	2.6e+07	2.7e+07	chr6	6p	29	1499	p	17902744328532	0.90053926313304	0.056	N21_2062	>5
6p_Bin_28	2.7e+07	2.8e+07	chr6	6p	16	1500	p	283320329860855	0.786435685955383	0.0428235294117647	N21_2062	>5
[truncated: 41,151 more rows]

## Sheet: Figure 4
AC_like	AC_like_Prolif	MES_like_hypoxia_independent	MES_like_hypoxia_MHC	NPC_like_neural	NPC_like_OPC	NPC_like_Prolif	OPC_like	OPC_like_Prolif	cDC1	cDC2	DC1	DC2	DC3	Mast	Mono_anti_infl	Mono_hypoxia	Mono_naive	pDC	TAM_BDM_anti_infl	TAM_BDM_hypoxia_MES	TAM_BDM_INF	TAM_BDM_MHC	TAM_MG_aging_sig	TAM_MG_pro_infl_I	TAM_MG_pro_infl_II	TAM_MG_prolif	Endo_arterial	Endo_capilar	Pericyte	Perivascular_fibroblast	Scavenging_endothelial	Scavenging_pericyte	SMC	SMC_COL	SMC_prolif	Tip_like	VLMC	Astrocyte	Oligodendrocyte	OPC	RG	B_cell	CD4_INF	CD4_rest	CD8_cytotoxic	CD8_EM	CD8_NK_sig	NK	Plasma_B
[truncated: 83 more rows]
[truncated: 5 more columns]

[truncated: 2 more sheets: Figure5, Figure5_UMAP]
